# Supplementary material for: Distributed processing for value-based choice by prelimbic circuits targeting anterior-posterior dorsal striatal subregions in male mice
Source: Nat Commun. 2023 Apr 6;14:1920. doi: 10.1038/s41467-023-36795-4 (PMC10079960; doi:10.1038/s41467-023-36795-4)
Supplement: Supplementary file 3 — Source Data [file 41467_2023_36795_MOESM3_ESM.xlsx]

## Sheet: SourceData
	Fig. 1e
	PL::A-DMS	PL::A-DMS	PL::A-DMS	PL::A-DMS	PL::A-DMS	PL::P-DMS	PL::P-DMS	PL::P-DMS	PL::P-DMS	PL::P-DMS
um\sample ID	1	2	3	4	5	1	2	3	4	5
1	1.94129e-14	3.50791e-06	3.14238e-06	8.20476e-11	8.2251e-14	1.20161e-13	3.98261e-15	5.80741e-10	3.2165e-12	5.78219e-15
2	2.44484e-14	3.69912e-06	3.41105e-06	9.54595e-11	1.06644e-13	1.5549e-13	5.61531e-15	6.94578e-10	3.88536e-12	8.09919e-15
3	3.07547e-14	3.9274e-06	3.6996e-06	1.10974e-10	1.38051e-13	2.00892e-13	7.89854e-15	8.29732e-10	4.6886e-12	1.13178e-14
4	3.86433e-14	4.13959e-06	4.00924e-06	1.28907e-10	1.78425e-13	2.5915e-13	1.10838e-14	9.89995e-10	5.6522e-12	1.57782e-14
5	4.84996e-14	4.36192e-06	4.34118e-06	1.49616e-10	2.3024e-13	3.33784e-13	1.55167e-14	1.17979e-09	6.80699e-12	2.19444e-14
6	6.07999e-14	4.59482e-06	4.69671e-06	1.73513e-10	2.96632e-13	4.29244e-13	2.16709e-14	1.4043e-09	8.18949e-12	3.04483e-14
7	7.61322e-14	4.8656e-06	5.07713e-06	2.01065e-10	3.81562e-13	5.5115e-13	3.01942e-14	1.66951e-09	9.84286e-12	4.21478e-14
8	9.52215e-14	5.12295e-06	5.48383e-06	2.32803e-10	4.90031e-13	7.06578e-13	4.19698e-14	1.98243e-09	1.18181e-11	5.82048e-14
9	1.1896e-13	5.39231e-06	5.9182e-06	2.69335e-10	6.28337e-13	9.04432e-13	5.81996e-14	2.35118e-09	1.41756e-11	8.01892e-14
10	1.48447e-13	5.67414e-06	6.38168e-06	3.11348e-10	8.04401e-13	1.15589e-12	8.05139e-14	2.78517e-09	1.69862e-11	1.10216e-13
11	1.8503e-13	5.96893e-06	6.87577e-06	3.59625e-10	1.02817e-12	1.47498e-12	1.11119e-13	3.29531e-09	2.03336e-11	1.51129e-13
12	2.30362e-13	6.3034e-06	7.402e-06	4.15054e-10	1.31209e-12	1.87922e-12	1.52995e-13	3.89421e-09	2.43162e-11	2.06739e-13
13	2.86473e-13	6.62763e-06	7.96676e-06	4.78639e-10	1.67177e-12	2.39054e-12	2.10151e-13	4.59643e-09	2.90496e-11	2.82143e-13
14	3.55841e-13	6.96648e-06	8.56264e-06	5.51521e-10	2.12667e-12	3.03627e-12	2.87976e-13	5.41876e-09	3.46695e-11	3.84139e-13
15	4.41499e-13	7.32052e-06	9.19553e-06	6.34989e-10	2.70106e-12	3.85044e-12	3.93684e-13	6.38055e-09	4.13351e-11	5.21772e-13
16	5.47148e-13	7.69029e-06	9.86708e-06	7.305e-10	3.42514e-12	4.87535e-12	5.36917e-13	7.50404e-09	4.92327e-11	7.07043e-13
17	6.77299e-13	8.09876e-06	1.0579e-05	8.397e-10	4.33645e-12	6.16349e-12	7.30525e-13	8.81475e-09	5.85804e-11	9.55836e-13
18	8.37447e-13	8.5035e-06	1.13329e-05	9.64447e-10	5.48151e-12	7.77989e-12	9.91588e-13	1.0342e-08	6.96328e-11	1.28912e-12
19	1.03427e-12	8.92588e-06	1.21307e-05	1.10683e-09	6.91795e-12	9.80496e-12	1.34275e-12	1.21193e-08	8.26872e-11	1.73451e-12
20	1.27589e-12	9.36653e-06	1.2974e-05	1.26922e-09	8.71696e-12	1.2338e-11	1.81396e-12	1.41849e-08	9.80904e-11	2.32826e-12
21	1.57215e-12	9.8261e-06	1.38646e-05	1.45426e-09	1.09664e-11	1.55013e-11	2.44472e-12	1.65827e-08	1.16246e-10	3.11788e-12
22	1.93497e-12	1.03053e-05	1.48042e-05	1.66493e-09	1.37744e-11	1.94454e-11	3.28699e-12	1.93626e-08	1.37624e-10	4.16543e-12
23	2.37879e-12	1.08047e-05	1.57946e-05	1.90459e-09	1.7274e-11	2.43551e-11	4.40895e-12	2.25813e-08	1.62769e-10	5.55178e-12
24	2.92105e-12	1.13915e-05	1.68376e-05	2.17698e-09	2.16284e-11	3.04573e-11	5.89985e-12	2.63035e-08	1.92315e-10	7.38206e-12
25	3.5828e-12	1.19385e-05	1.79348e-05	2.48634e-09	2.70375e-11	3.80292e-11	7.87615e-12	3.06025e-08	2.26996e-10	9.79255e-12
26	4.38943e-12	1.25083e-05	1.90881e-05	2.83736e-09	3.37457e-11	4.74098e-11	1.04895e-11	3.55613e-08	2.67662e-10	1.29594e-11
27	5.37148e-12	1.31016e-05	2.0299e-05	3.23534e-09	4.20515e-11	5.90127e-11	1.39369e-11	4.12741e-08	3.15296e-10	1.711e-11
28	6.56569e-12	1.37471e-05	2.15694e-05	3.68616e-09	5.23185e-11	7.33412e-11	1.84733e-11	4.78471e-08	3.71033e-10	2.25364e-11
29	8.0162e-12	1.43919e-05	2.29007e-05	4.19642e-09	6.4989e-11	9.10074e-11	2.44281e-11	5.54003e-08	4.36186e-10	2.96138e-11
30	9.77591e-12	1.50628e-05	2.42946e-05	4.77347e-09	8.06001e-11	1.12754e-10	3.22258e-11	6.4069e-08	5.12263e-10	3.88217e-11
31	1.19082e-11	1.57605e-05	2.57527e-05	5.4255e-09	9.98026e-11	1.39479e-10	4.24118e-11	7.4005e-08	6.01005e-10	5.07725e-11
32	1.4489e-11	1.65505e-05	2.72763e-05	6.16162e-09	1.23384e-10	1.72272e-10	5.56849e-11	8.53795e-08	7.04412e-10	6.62452e-11
33	1.76088e-11	1.73095e-05	2.88669e-05	6.99198e-09	1.52295e-10	2.12445e-10	7.29384e-11	9.83839e-08	8.2478e-10	8.62289e-11
34	2.13758e-11	1.80984e-05	3.05486e-05	7.92785e-09	1.87683e-10	2.61579e-10	9.53111e-11	1.13233e-07	9.64747e-10	1.11976e-10
35	2.59189e-11	1.89181e-05	3.22802e-05	8.98174e-09	2.30927e-10	3.21577e-10	1.24251e-10	1.30167e-07	1.12733e-09	1.45067e-10
36	3.13915e-11	1.97696e-05	3.40829e-05	1.01675e-08	2.83684e-10	3.94723e-10	1.61593e-10	1.49455e-07	1.31599e-09	1.87493e-10
37	3.79759e-11	2.06881e-05	3.59579e-05	1.15006e-08	3.47942e-10	4.83755e-10	2.09659e-10	1.71394e-07	1.53468e-09	2.41754e-10
38	4.58886e-11	2.16389e-05	3.79062e-05	1.2998e-08	4.26077e-10	5.91949e-10	2.71377e-10	1.96318e-07	1.78792e-09	3.10981e-10
39	5.53864e-11	2.25967e-05	3.99287e-05	1.46785e-08	5.20932e-10	7.23217e-10	3.5043e-10	2.24595e-07	2.08084e-09	3.99088e-10
40	6.67732e-11	2.35906e-05	4.20262e-05	1.6563e-08	6.35893e-10	8.82224e-10	4.51438e-10	2.56638e-07	2.41933e-09	5.10946e-10
41	8.04085e-11	2.46508e-05	4.41994e-05	1.86743e-08	7.74994e-10	1.07452e-09	5.80179e-10	2.929e-07	2.81004e-09	6.52611e-10
42	9.67171e-11	2.57224e-05	4.64653e-05	2.10378e-08	9.43025e-10	1.3067e-09	7.43866e-10	3.33885e-07	3.26058e-09	8.31584e-10
43	1.162e-10	2.68336e-05	4.87938e-05	2.36813e-08	1.14567e-09	1.58658e-09	9.51471e-10	3.80148e-07	3.77955e-09	1.05714e-09
44	1.39447e-10	2.79856e-05	5.11995e-05	2.66356e-08	1.38965e-09	1.92343e-09	1.21413e-09	4.32302e-07	4.37672e-09	1.34069e-09
45	1.67152e-10	2.92458e-05	5.36829e-05	2.99342e-08	1.68292e-09	2.32816e-09	1.54562e-09	4.91021e-07	5.06315e-09	1.69628e-09
46	2.00132e-10	3.04877e-05	5.62439e-05	3.36143e-08	2.03484e-09	2.8137e-09	1.96294e-09	5.57047e-07	5.85135e-09	2.14111e-09
47	2.39344e-10	3.17742e-05	5.88824e-05	3.77164e-08	2.45646e-09	3.39521e-09	2.48703e-09	6.31192e-07	6.75545e-09	2.69621e-09
48	2.85911e-10	3.31415e-05	6.15982e-05	4.22851e-08	2.96073e-09	4.09055e-09	3.14356e-09	7.14348e-07	7.79142e-09	3.3872e-09
49	3.41145e-10	3.45589e-05	6.43911e-05	4.9336e-08	3.56286e-09	4.92065e-09	3.96398e-09	8.07489e-07	8.97722e-09	4.24522e-09
50	4.06582e-10	3.60278e-05	6.72605e-05	5.52692e-08	4.28066e-09	5.91002e-09	4.98666e-09	9.11679e-07	1.03331e-08	5.30803e-09
51	4.84014e-10	3.75416e-05	7.02057e-05	6.18671e-08	5.1349e-09	7.08729e-09	6.25829e-09	1.02808e-06	1.18818e-08	6.62122e-09
52	5.75531e-10	3.90814e-05	7.32259e-05	6.91981e-08	6.14986e-09	8.4859e-09	7.83556e-09	1.15795e-06	1.36489e-08	8.23978e-09
53	6.83567e-10	4.06745e-05	7.637e-05	7.73368e-08	7.35374e-09	1.01447e-08	9.78707e-09	1.30266e-06	1.56631e-08	1.02298e-08
54	8.1095e-10	4.23221e-05	7.95436e-05	8.63646e-08	8.77936e-09	1.2109e-08	1.21956e-08	1.46369e-06	1.79564e-08	1.26703e-08
55	9.60967e-10	4.40462e-05	8.28071e-05	9.63704e-08	1.04647e-08	1.44312e-08	1.51608e-08	1.64266e-06	2.05648e-08	1.56561e-08
56	1.13743e-09	4.58089e-05	8.61268e-05	1.07451e-07	1.24539e-08	1.71721e-08	1.88022e-08	1.8413e-06	2.35284e-08	1.92997e-08
57	1.34474e-09	4.76307e-05	8.95167e-05	1.19711e-07	1.47976e-08	2.04018e-08	2.32629e-08	2.06148e-06	2.68921e-08	2.37351e-08
58	1.58802e-09	4.95132e-05	9.29752e-05	1.33265e-07	1.75545e-08	2.42014e-08	2.87136e-08	2.30523e-06	3.07058e-08	2.91209e-08
59	1.87316e-09	5.14578e-05	9.65008e-05	1.48237e-07	2.0792e-08	2.8664e-08	3.53573e-08	2.5747e-06	3.50251e-08	3.56443e-08
60	2.20696e-09	5.34661e-05	0.000100092	1.64762e-07	2.45875e-08	3.38969e-08	4.34349e-08	2.87222e-06	3.99118e-08	4.35259e-08
61	2.59726e-09	5.55397e-05	0.000103746	1.82985e-07	2.90298e-08	4.00228e-08	5.32313e-08	3.20028e-06	4.54347e-08	5.30247e-08
62	3.05306e-09	5.76802e-05	0.000107463	2.03064e-07	3.42204e-08	4.71825e-08	6.50824e-08	3.56153e-06	5.16697e-08	6.62779e-08
63	3.58475e-09	5.99218e-05	0.000111239	2.2517e-07	4.02751e-08	5.55367e-08	7.9383e-08	3.9588e-06	5.87014e-08	8.04502e-08
64	4.20418e-09	6.22035e-05	0.000115073	2.49486e-07	4.73258e-08	6.52687e-08	9.65962e-08	4.39511e-06	9.70823e-08	9.74266e-08
65	4.925e-09	6.45883e-05	0.000118963	2.76212e-07	7.14351e-08	7.65871e-08	1.17263e-07	4.87365e-06	1.10284e-07	1.17712e-07
66	5.76277e-09	6.70182e-05	0.000122959	3.05561e-07	8.39004e-08	1.67655e-07	1.42014e-07	5.39781e-06	1.25155e-07	1.41891e-07
67	6.73531e-09	6.95238e-05	0.000126986	3.37764e-07	9.8387e-08	2.24822e-07	1.7158e-07	5.97117e-06	1.41891e-07	1.70641e-07
68	7.86294e-09	7.21429e-05	0.000131042	3.73069e-07	1.15195e-07	2.63148e-07	2.0681e-07	6.59752e-06	1.60703e-07	2.04742e-07
69	9.16881e-09	7.48378e-05	0.000135146	4.11742e-07	1.34664e-07	3.07536e-07	2.48683e-07	7.28082e-06	1.81829e-07	2.4509e-07
70	1.06793e-08	7.75862e-05	0.000139297	4.54068e-07	1.57178e-07	3.58858e-07	2.98323e-07	8.02525e-06	2.25673e-07	2.92712e-07
71	1.24243e-08	8.0418e-05	0.000143494	5.00355e-07	1.83169e-07	4.18102e-07	3.57023e-07	8.83519e-06	2.55135e-07	3.48781e-07
72	1.44379e-08	8.33655e-05	0.000147733	5.5093e-07	2.13126e-07	4.86379e-07	4.2626e-07	9.71521e-06	2.88159e-07	4.14631e-07
73	1.67586e-08	8.63717e-05	0.000152015	6.06143e-07	2.8409e-07	5.64937e-07	5.07716e-07	1.06701e-05	3.25138e-07	4.91779e-07
74	1.94299e-08	8.94671e-05	0.000156336	6.6637e-07	3.30116e-07	6.98842e-07	6.03302e-07	1.17047e-05	3.66502e-07	5.8194e-07
75	2.25011e-08	9.26812e-05	0.00016074	7.72994e-07	3.83007e-07	8.10098e-07	7.15184e-07	1.28243e-05	4.12722e-07	6.87048e-07
76	2.60279e-08	9.59629e-05	0.000165143	8.68424e-07	5.04713e-07	9.37641e-07	8.45801e-07	1.40342e-05	4.64315e-07	8.09278e-07
77	3.0073e-08	9.93399e-05	0.000169584	9.54092e-07	5.84699e-07	1.08362e-06	9.979e-07	1.53397e-05	5.21843e-07	9.51067e-07
78	3.47067e-08	0.000102814	0.000174097	1.04743e-06	6.76329e-07	1.25042e-06	1.17456e-06	1.67467e-05	5.85924e-07	1.11514e-06
79	4.00085e-08	0.000106403	0.000178614	1.14905e-06	7.81126e-07	1.47629e-06	1.37921e-06	1.82607e-05	6.8708e-07	1.41115e-06
80	4.60672e-08	0.00011008	0.000183167	1.25959e-06	9.00788e-07	1.69943e-06	1.61567e-06	1.98878e-05	7.70543e-07	1.65209e-06
81	5.29824e-08	0.00011386	0.000187756	1.37974e-06	1.0372e-06	1.95336e-06	1.88818e-06	2.16339e-05	8.63307e-07	1.92997e-06
82	6.08658e-08	0.000117746	0.000192381	1.51023e-06	1.19245e-06	2.24187e-06	2.20143e-06	2.35051e-05	9.66302e-07	2.2604e-06
83	6.98419e-08	0.00012174	0.000197161	1.65184e-06	1.36886e-06	2.56911e-06	2.56054e-06	2.55075e-05	1.08054e-06	2.62997e-06
84	8.00496e-08	0.000125845	0.000201906	1.87751e-06	1.56897e-06	2.93972e-06	2.97117e-06	2.76474e-05	1.20711e-06	3.05343e-06
85	2.06459e-07	0.000130062	0.000206664	2.05262e-06	1.79559e-06	3.39295e-06	3.43948e-06	2.9931e-05	1.39122e-06	3.53752e-06
86	2.36391e-07	0.000134393	0.000211464	2.24246e-06	2.05183e-06	3.87213e-06	3.97215e-06	3.23643e-05	1.55217e-06	4.08966e-06
87	2.70356e-07	0.000138842	0.000216308	2.44811e-06	2.34108e-06	4.41241e-06	4.57642e-06	3.49536e-05	1.73008e-06	4.71797e-06
88	3.08848e-07	0.00014341	0.000221199	2.67073e-06	2.66704e-06	5.02061e-06	5.26011e-06	3.77049e-05	1.95065e-06	5.43134e-06
89	3.52421e-07	0.0001481	0.00022614	2.91153e-06	3.03377e-06	5.70416e-06	6.03159e-06	4.06241e-05	2.17081e-06	6.23945e-06
90	4.01685e-07	0.000152914	0.000231181	3.23951e-06	3.44568e-06	6.47117e-06	6.89981e-06	4.37169e-05	2.41353e-06	7.15279e-06
91	4.57316e-07	0.000157866	0.000236237	3.52882e-06	3.90759e-06	7.57968e-06	7.87428e-06	4.69889e-05	2.68086e-06	8.29984e-06
92	5.2006e-07	0.000162936	0.000241449	3.84132e-06	4.42469e-06	8.58325e-06	8.96505e-06	5.04454e-05	2.97499e-06	9.48369e-06
93	5.90741e-07	0.000168137	0.000246643	4.17864e-06	5.00263e-06	9.76687e-06	1.01827e-05	5.40915e-05	3.29827e-06	1.08229e-05
94	6.70267e-07	0.000173472	0.00025191	4.54246e-06	5.64747e-06	1.10309e-05	1.15383e-05	5.79317e-05	3.65322e-06	1.23178e-05
95	9.01008e-07	0.000178944	0.000257254	4.93461e-06	6.36578e-06	1.24407e-05	1.30433e-05	6.19706e-05	4.04257e-06	1.39913e-05
96	1.02194e-06	0.000184554	0.000262682	5.35696e-06	7.21329e-06	1.4059e-05	1.47096e-05	6.62118e-05	4.50724e-06	1.58606e-05
97	1.15781e-06	0.000190305	0.000268315	5.82696e-06	8.15338e-06	1.58131e-05	1.65495e-05	7.06589e-05	4.97951e-06	1.79444e-05
98	1.32507e-06	0.0001962	0.000273944	6.3178e-06	9.15384e-06	1.77608e-05	1.85753e-05	7.53147e-05	5.49614e-06	2.02622e-05
99	1.49833e-06	0.000202241	0.000279717	6.84539e-06	1.02997e-05	1.99203e-05	2.07996e-05	8.01816e-05	6.0607e-06	2.28349e-05
100	1.69238e-06	0.000208432	0.00028557	7.41209e-06	1.15313e-05	2.23223e-05	2.3235e-05	8.52613e-05	6.75341e-06	2.56845e-05
101	1.90943e-06	0.000214773	0.000291545	8.02036e-06	1.2891e-05	2.49667e-05	2.5894e-05	9.05608e-05	7.43601e-06	2.88343e-05
102	2.15193e-06	0.000221269	0.000297652	8.67277e-06	1.44075e-05	2.78853e-05	2.87888e-05	9.60696e-05	8.18007e-06	3.23086e-05
103	2.42255e-06	0.000227922	0.000304203	9.37205e-06	1.60602e-05	3.11014e-05	3.19313e-05	0.000101792	8.99034e-06	3.62037e-05
104	2.72417e-06	0.000234734	0.000310689	1.0121e-05	1.78762e-05	3.46401e-05	3.53327e-05	0.000107728	9.87181e-06	4.04197e-05
105	3.05997e-06	0.000241708	0.000317294	1.09226e-05	1.98684e-05	3.85276e-05	3.90038e-05	0.000113874	1.08298e-05	4.50427e-05
106	3.43335e-06	0.000248872	0.000324128	1.178e-05	2.20503e-05	4.27918e-05	4.29541e-05	0.000120229	1.18699e-05	5.01019e-05
107	3.84803e-06	0.00025618	0.000331116	1.27315e-05	2.44361e-05	4.74621e-05	4.71923e-05	0.000126787	1.2998e-05	5.56272e-05
108	4.30802e-06	0.000263659	0.000338292	1.37145e-05	2.70407e-05	5.25693e-05	5.17257e-05	0.000133545	1.42204e-05	6.16495e-05
109	4.81768e-06	0.00027131	0.000345681	1.47638e-05	2.99233e-05	5.81457e-05	5.656e-05	0.000140498	1.55435e-05	6.82003e-05
110	5.38168e-06	0.000279137	0.000353294	1.59078e-05	3.30198e-05	6.4225e-05	6.16995e-05	0.000147637	1.69744e-05	7.53119e-05
111	6.16175e-06	0.000287175	0.000361145	1.71041e-05	3.64131e-05	7.08426e-05	6.71464e-05	0.000154957	1.85201e-05	8.30169e-05
112	6.91828e-06	0.000295365	0.000369246	1.83787e-05	4.00677e-05	7.80351e-05	7.29008e-05	0.000162449	2.02074e-05	9.13483e-05
113	7.70975e-06	0.000303763	0.000377612	1.97357e-05	4.40261e-05	8.59156e-05	7.89607e-05	0.000170102	2.20087e-05	0.000100339
114	8.58249e-06	0.000312326	0.000386257	2.11794e-05	4.83065e-05	9.43858e-05	8.53215e-05	0.000177908	2.3949e-05	0.000110023
115	9.54373e-06	0.000321078	0.000395193	2.27144e-05	5.29399e-05	0.000103618	9.19762e-05	0.000185853	2.60369e-05	0.000120532
116	1.06012e-05	0.000330022	0.000404436	2.43658e-05	5.79232e-05	0.000113531	9.89148e-05	0.000193927	2.82814e-05	0.00013172
117	1.17969e-05	0.000339163	0.000414	2.61e-05	6.3286e-05	0.000124225	0.000106125	0.000202116	3.06919e-05	0.000143703
118	1.30773e-05	0.000348501	0.0004239	2.79402e-05	6.90481e-05	0.000135743	0.00011359	0.000210406	3.32781e-05	0.000156526
119	1.44812e-05	0.000358062	0.000434151	2.98916e-05	7.52291e-05	0.000148132	0.000121293	0.000218783	3.60499e-05	0.000170194
120	1.60187e-05	0.000367807	0.000444868	3.19595e-05	8.18488e-05	0.000161436	0.000129212	0.00022723	3.90177e-05	0.000184748
121	1.77006e-05	0.000377758	0.000455878	3.41493e-05	8.8927e-05	0.000175701	0.000137321	0.000235731	4.21945e-05	0.000200216
122	1.95381e-05	0.000387919	0.000467286	3.64667e-05	9.64834e-05	0.000190974	0.000145594	0.000244271	4.55872e-05	0.000216624
123	2.15434e-05	0.000398291	0.000479108	3.895e-05	0.000104537	0.0002073	0.000154	0.00025283	4.9209e-05	0.000233995
124	2.38084e-05	0.000408879	0.000491402	4.15441e-05	0.000113128	0.000224726	0.000162507	0.000261391	5.30716e-05	0.00025235
125	2.628e-05	0.000419684	0.000504102	4.4284e-05	0.000122236	0.000243298	0.000171078	0.000269935	5.71868e-05	0.000271709
126	2.90661e-05	0.000430709	0.000517264	4.72084e-05	0.000131899	0.00026306	0.000179751	0.000278445	6.15667e-05	0.000292137
127	3.20034e-05	0.000442016	0.000530957	5.02629e-05	0.000142132	0.000284058	0.000188351	0.0002869	6.62238e-05	0.000313559
128	3.51694e-05	0.000453494	0.000545135	5.34829e-05	0.000152953	0.000306333	0.000196922	0.000295283	7.11705e-05	0.00033602
129	3.85612e-05	0.000465201	0.000559785	5.69136e-05	0.000164376	0.000329928	0.000205382	0.000303574	7.64197e-05	0.000359527
130	4.22368e-05	0.000477138	0.000574961	6.04896e-05	0.00017645	0.000354882	0.000213705	0.000311754	8.19843e-05	0.000384081
131	4.62153e-05	0.000489309	0.000590677	6.42928e-05	0.000189127	0.000381234	0.000221847	0.000319804	8.78772e-05	0.000409679
132	5.05168e-05	0.000501716	0.000606983	6.82862e-05	0.000202448	0.000409019	0.000229765	0.000327707	9.41116e-05	0.000436312
133	5.52425e-05	0.000514362	0.000623831	7.24528e-05	0.000216442	0.000438269	0.000237416	0.000335445	0.000100701	0.000463969
134	6.03293e-05	0.000527249	0.000641265	7.68288e-05	0.000231084	0.000469014	0.000244756	0.000343	0.000107657	0.000492631
135	6.5752e-05	0.000540408	0.000659302	8.146e-05	0.000246398	0.000501281	0.000251744	0.000350355	0.000114995	0.000522275
136	7.16352e-05	0.000553786	0.000677955	8.6282e-05	0.000262388	0.000535093	0.000258408	0.000357496	0.000122727	0.000552872
137	7.79202e-05	0.000567411	0.000697274	9.13773e-05	0.00027906	0.000570467	0.000264592	0.000364408	0.000130865	0.000584391
138	8.46719e-05	0.000581312	0.000717209	9.67157e-05	0.000296416	0.000607418	0.00027033	0.000371077	0.000139423	0.000616791
139	9.19171e-05	0.000595441	0.000737806	0.00010227	0.000314497	0.000645956	0.000275571	0.00037749	0.000148413	0.000650028
140	9.96833e-05	0.000609825	0.000759077	0.000108101	0.000333226	0.000686086	0.000280299	0.000383637	0.000157848	0.000684052
141	0.000108242	0.000624465	0.000781037	0.00011418	0.000352719	0.000727806	0.000284493	0.000389507	0.000167738	0.000718859
142	0.000117171	0.000639363	0.000803722	0.000120534	0.000372816	0.000771111	0.000288137	0.000395093	0.000178096	0.0007543
143	0.000126712	0.000654541	0.000827101	0.000127169	0.000393579	0.000815989	0.000291219	0.000400387	0.000188933	0.000790351
144	0.000137055	0.000669962	0.000851209	0.000134095	0.000415001	0.000862421	0.000293735	0.000405385	0.000200258	0.000826941
145	0.000147998	0.000685646	0.000876056	0.00014132	0.000437068	0.000910384	0.000295684	0.000410083	0.000212083	0.000863997
146	0.000159602	0.000701595	0.000901656	0.00014885	0.000459816	0.000959846	0.000297076	0.00041448	0.000224427	0.000901442
147	0.000171952	0.000717809	0.000928019	0.000156727	0.000483184	0.00101077	0.000297921	0.000418575	0.000237278	0.000939193
148	0.00018515	0.000734291	0.000955157	0.000164899	0.000507114	0.00106311	0.000298242	0.000422372	0.000250653	0.000977165
149	0.000199103	0.000751042	0.00098308	0.000173401	0.000531672	0.00111682	0.000298063	0.000425873	0.000264561	0.00101527
150	0.000213988	0.000768061	0.00101183	0.000182242	0.000556849	0.00117183	0.000297419	0.000429085	0.000279006	0.00105342
151	0.000229754	0.000785359	0.00104136	0.000191465	0.000582479	0.00122809	0.000296349	0.000432063	0.000293994	0.00109152
152	0.000246387	0.00080292	0.0010717	0.000201011	0.00060867	0.00128552	0.0002949	0.000434729	0.000309528	0.00112948
153	0.000264048	0.000820753	0.00110286	0.000210918	0.000635344	0.00134404	0.000293123	0.000437135	0.000325613	0.0011672
154	0.000282649	0.000838858	0.00113485	0.000221237	0.000662451	0.00140357	0.000291078	0.000439295	0.000342249	0.0012046
155	0.000302322	0.000857235	0.00116773	0.000231969	0.000689991	0.001464	0.000288828	0.000441224	0.000359437	0.00124157
156	0.000323035	0.000875884	0.0012014	0.000243019	0.00071797	0.00152525	0.000286443	0.000442939	0.000377176	0.00127802
157	0.000344856	0.000894806	0.00123592	0.000254461	0.000746293	0.0015872	0.000283999	0.000444458	0.000395465	0.00131387
158	0.000367823	0.000913999	0.00127134	0.0002663	0.00077496	0.00164975	0.000281573	0.0004458	0.0004143	0.00134902
159	0.000391971	0.000933464	0.00130758	0.000278543	0.000804076	0.00171277	0.000279249	0.000447005	0.000433695	0.00138339
160	0.000417335	0.0009532	0.00134468	0.000291266	0.000833357	0.00177615	0.000277113	0.000448064	0.000453609	0.0014169
161	0.000443963	0.000973206	0.00138264	0.000304343	0.000862888	0.00183974	0.000275254	0.000449016	0.000474051	0.00144947
162	0.000471868	0.00099348	0.00142158	0.000317842	0.000892637	0.00190342	0.000273764	0.000449886	0.000495011	0.00148106
163	0.000501092	0.00101402	0.00146128	0.000331768	0.000922573	0.00196705	0.000272735	0.000450699	0.000516479	0.00151154
164	0.00053167	0.00103483	0.00150188	0.000346125	0.000952711	0.00203049	0.000272261	0.000451482	0.000538442	0.00154087
165	0.000563633	0.00105591	0.00154332	0.000360918	0.000982977	0.00209359	0.000272436	0.000452264	0.000560886	0.00156902
166	0.000597011	0.00107724	0.0015856	0.000376152	0.0010133	0.00215619	0.000273353	0.000453071	0.000583795	0.0015959
167	0.000631835	0.00109884	0.00162875	0.000391867	0.00104386	0.00221823	0.000275103	0.000453932	0.000607153	0.00162146
168	0.000668134	0.0011207	0.00167277	0.000407994	0.00107441	0.00227942	0.000277775	0.000454875	0.000630944	0.00164569
169	0.000705933	0.00114281	0.00171761	0.000424655	0.0011049	0.00233966	0.000281457	0.00045593	0.00065514	0.00166854
170	0.000745258	0.00116518	0.00176328	0.000441694	0.00113539	0.0023988	0.000286231	0.000457123	0.000679724	0.00168997
171	0.000786133	0.00118779	0.00180977	0.000459187	0.0011659	0.00245669	0.000292174	0.000458483	0.00070467	0.00170997
172	0.000828581	0.00121068	0.00185708	0.00047716	0.00119632	0.00251317	0.000299361	0.000460038	0.000729955	0.00172853
173	0.000872621	0.00123379	0.00190521	0.000495569	0.00122672	0.00256809	0.000307857	0.000461814	0.00075555	0.00174562
174	0.000918271	0.00125714	0.0019541	0.000514436	0.00125704	0.0026213	0.000317724	0.000463869	0.000781428	0.00176125
175	0.000965598	0.00128072	0.00200376	0.00053376	0.00128723	0.00267266	0.000329014	0.000466169	0.000807559	0.00177541
176	0.00101452	0.00130454	0.00205418	0.000553541	0.00131732	0.00272202	0.000341771	0.000468767	0.000833911	0.0017881
177	0.0010651	0.0013286	0.00210532	0.000573777	0.00134739	0.00276924	0.000356031	0.000471683	0.000860453	0.00179934
178	0.00111735	0.00135287	0.00215717	0.000594557	0.00137726	0.00281419	0.000371822	0.000474941	0.00088715	0.00180914
179	0.00117133	0.00137735	0.00220972	0.000615743	0.00140706	0.00285674	0.000389158	0.00047856	0.000913967	0.00181754
180	0.00122694	0.00140205	0.00226297	0.00063735	0.00143674	0.00289678	0.000408046	0.000482557	0.000940868	0.00182451
181	0.00128422	0.00142695	0.00231681	0.000659405	0.00146627	0.00293418	0.000428481	0.000486951	0.000967816	0.0018301
182	0.00134318	0.00145206	0.00237127	0.000681943	0.00149572	0.00296883	0.000450446	0.000491756	0.000994773	0.00183434
183	0.00140382	0.00147735	0.00242631	0.000704886	0.00152505	0.00300064	0.000473914	0.000496984	0.0010217	0.00183728
184	0.00146612	0.00150284	0.00248193	0.000728307	0.00155429	0.00302952	0.000498844	0.000502753	0.00104856	0.0018389
185	0.00153009	0.00152851	0.00253803	0.000752251	0.00158355	0.00305538	0.000525184	0.000508878	0.0010753	0.00183929
186	0.0015957	0.00155435	0.00259462	0.000776508	0.00161269	0.00307816	0.00055287	0.000515564	0.0011019	0.00183842
187	0.00166295	0.00158036	0.00265164	0.000801269	0.0016418	0.00309783	0.000581825	0.000522619	0.00112831	0.00183635
188	0.00173181	0.00160653	0.00270906	0.000826373	0.00167095	0.00311425	0.000611962	0.000530192	0.00115448	0.00183317
189	0.00180228	0.00163289	0.00276692	0.000851888	0.00170023	0.00312743	0.000643179	0.000538189	0.00118037	0.00182884
190	0.00187431	0.00165936	0.00282504	0.000877845	0.00172946	0.00313733	0.000675367	0.000546656	0.00120598	0.00182343
191	0.00194789	0.00168596	0.00288342	0.000904247	0.00175894	0.00314398	0.000708401	0.000555591	0.0012312	0.00181699
192	0.00202299	0.00171275	0.00294203	0.000930963	0.00178843	0.00314728	0.00074215	0.000564992	0.00125603	0.00180955
193	0.00209956	0.0017396	0.00300083	0.000958102	0.00181814	0.00314727	0.000776472	0.000574853	0.00128042	0.00180115
194	0.00217758	0.00176657	0.00305975	0.000985601	0.00184809	0.00314397	0.000811214	0.000585169	0.00130432	0.00179185
195	0.00225701	0.00179364	0.00311875	0.00101345	0.00187827	0.0031374	0.000846219	0.000596017	0.00132771	0.00178168
196	0.00233779	0.00182079	0.00317778	0.00104165	0.00190887	0.00312765	0.00088132	0.00060723	0.00135054	0.00177069
197	0.00241988	0.00184803	0.00323678	0.0010702	0.00193977	0.00311466	0.000916345	0.000618873	0.00137281	0.00175893
198	0.00250324	0.00187535	0.0032957	0.00109909	0.0019711	0.00309862	0.000951119	0.000630933	0.00139442	0.00174645
199	0.0025878	0.00190272	0.00335453	0.00112832	0.00200295	0.00307949	0.000985462	0.000643651	0.00141536	0.0017333
200	0.0026735	0.00193014	0.00341315	0.00115786	0.00203532	0.00305734	0.00101919	0.000656548	0.00143567	0.00171953
201	0.00276029	0.00195761	0.00347149	0.00118779	0.00206829	0.00303228	0.00105212	0.000669922	0.00145518	0.0017052
202	0.0028481	0.0019851	0.00352951	0.00121796	0.00210193	0.00300443	0.00108408	0.000683589	0.00147393	0.00169041
203	0.00293686	0.00201264	0.00358716	0.00124842	0.00213632	0.00297388	0.00111489	0.000697614	0.00149188	0.00167513
204	0.0030265	0.00204017	0.00364438	0.00127917	0.00217147	0.00294081	0.00114436	0.000712062	0.00150902	0.00165947
205	0.00311694	0.00206769	0.00370113	0.00131022	0.00220747	0.00290523	0.00117233	0.000726777	0.00152531	0.00164354
206	0.00320809	0.00209519	0.0037573	0.00134151	0.00224437	0.00286733	0.00119864	0.000741813	0.00154073	0.00162731
207	0.00329988	0.00212267	0.00381286	0.00137305	0.00228225	0.00282733	0.00122313	0.000757157	0.00155526	0.00161091
208	0.00339222	0.00215013	0.00386773	0.00140488	0.00232119	0.00278527	0.00124566	0.000772835	0.00156888	0.00159443
209	0.00348501	0.00217752	0.00392187	0.00143692	0.00236122	0.00274129	0.00126609	0.000788766	0.00158157	0.00157788
210	0.00357816	0.00220485	0.00397523	0.00146918	0.00240235	0.00269557	0.00128429	0.000804973	0.00159332	0.00156136
211	0.00367158	0.0022321	0.00402771	0.00150169	0.00244472	0.00264829	0.00130017	0.000821447	0.00160412	0.00154499
212	0.00376515	0.00225927	0.00407926	0.0015344	0.00248833	0.00259967	0.00131366	0.000838179	0.00161396	0.00152878
213	0.00385877	0.00228633	0.00412984	0.0015673	0.0025332	0.00254977	0.0013246	0.000855165	0.00162283	0.00151283
214	0.00395234	0.00231331	0.00417938	0.00160041	0.00257943	0.00249882	0.00133298	0.000872397	0.00163072	0.00149727
215	0.00404581	0.00234014	0.00422785	0.0016337	0.002627	0.00244702	0.00133873	0.000889875	0.00163764	0.0014821
216	0.00413893	0.00236683	0.00427515	0.00166721	0.00267597	0.00239449	0.00134183	0.000907595	0.00164359	0.00146744
217	0.00423173	0.00239337	0.00432125	0.00170095	0.00272648	0.00234144	0.0013423	0.000925678	0.00164856	0.00145338
218	0.0043241	0.00241975	0.0043661	0.00173478	0.00277836	0.00228804	0.00134007	0.000943988	0.00165259	0.00143995
219	0.00441577	0.00244596	0.00440963	0.00176881	0.00283172	0.00223447	0.00133518	0.000962481	0.00165564	0.00142725
220	0.00450665	0.00247197	0.00445182	0.00180296	0.00288661	0.00218099	0.00132768	0.000981234	0.00165774	0.00141535
221	0.0045966	0.00249779	0.00449261	0.00183726	0.00294297	0.00212767	0.00131762	0.00100026	0.00165891	0.00140437
222	0.00468553	0.00252342	0.00453203	0.00187174	0.00300082	0.00207468	0.00130521	0.00101968	0.00165916	0.00139429
223	0.0047733	0.0025488	0.0045699	0.00190634	0.00306021	0.00202221	0.00129026	0.00103929	0.00165856	0.00138531
224	0.0048598	0.00257394	0.00460624	0.00194106	0.00312114	0.00197045	0.001273	0.00105928	0.00165707	0.0013773
225	0.00494487	0.00259883	0.00464103	0.00197596	0.00318344	0.00191955	0.00125357	0.00107954	0.00165469	0.0013704
226	0.00502853	0.00262346	0.00467423	0.00201095	0.00324721	0.00186974	0.00123203	0.00110017	0.00165148	0.00136469
227	0.0051104	0.00264781	0.00470582	0.00204606	0.00331235	0.00182106	0.00120854	0.00112116	0.00164746	0.00136011
228	0.00519044	0.00267188	0.00473575	0.00208133	0.00337885	0.00177375	0.00118325	0.00114256	0.00164267	0.00135682
229	0.00526854	0.00269564	0.00476401	0.00211668	0.00344666	0.00172788	0.0011563	0.00116438	0.00163715	0.00135484
230	0.0053446	0.00271909	0.00479058	0.00215216	0.0035158	0.00168362	0.00112791	0.00118666	0.0016309	0.00135414
231	0.00541841	0.00274222	0.00481544	0.00218774	0.00358606	0.00164117	0.00109821	0.00120978	0.00162397	0.00135473
232	0.00548988	0.00276501	0.00483858	0.00222347	0.00365745	0.00160054	0.00106746	0.00123312	0.00161639	0.00135664
233	0.00555889	0.00278746	0.00485998	0.00225927	0.00372989	0.00156199	0.00103571	0.00125701	0.00160821	0.00135988
234	0.00562531	0.00280955	0.00487964	0.00229519	0.00380328	0.00152555	0.00100318	0.00128151	0.00159945	0.00136444
235	0.00568903	0.00283127	0.0048976	0.00233122	0.00387754	0.00149126	0.000970062	0.00130664	0.00159016	0.00137043
236	0.00574991	0.00285261	0.00491377	0.00236734	0.00395257	0.00145938	0.000936558	0.00133245	0.00158049	0.0013778
237	0.00580785	0.00287356	0.00492815	0.00240357	0.00402828	0.00142988	0.000902853	0.00135897	0.00157027	0.00138633
238	0.00586274	0.00289411	0.00494088	0.00243989	0.00410456	0.00140283	0.000869134	0.00138628	0.00155965	0.00139622
239	0.00591448	0.00291425	0.00495186	0.00247632	0.00418129	0.00137836	0.000835587	0.00141437	0.00154866	0.00140728
240	0.00596297	0.00293396	0.00496113	0.00251285	0.00425836	0.00135652	0.000802471	0.0014433	0.00153739	0.00141955
241	0.00600812	0.00295325	0.00496871	0.00254947	0.0043357	0.00133745	0.000769833	0.00147311	0.00152581	0.00143299
242	0.00604984	0.0029721	0.0049746	0.00258619	0.0044131	0.00132109	0.000738004	0.00150386	0.00151399	0.00144757
243	0.00608806	0.0029905	0.00497885	0.002623	0.00449051	0.00130754	0.000707085	0.00153559	0.00150198	0.00146318
244	0.0061227	0.00300845	0.00498146	0.00265991	0.00456773	0.00129691	0.000677289	0.00156834	0.00148991	0.00147998
245	0.00615371	0.00302593	0.00498251	0.00269691	0.00464467	0.0012891	0.000648612	0.00160215	0.00147766	0.00149774
246	0.00618101	0.00304294	0.00498197	0.00273404	0.00472122	0.00128444	0.000621327	0.00163707	0.00146534	0.00151652
247	0.00620458	0.00305946	0.00497989	0.00277125	0.00479719	0.00128251	0.000595587	0.00167314	0.001453	0.00153624
248	0.00622441	0.0030755	0.00497631	0.00280853	0.00487247	0.00128353	0.000571541	0.0017104	0.00144069	0.00155678
249	0.0062404	0.00309105	0.00497128	0.00284588	0.00494698	0.00128751	0.000549394	0.0017489	0.00142844	0.00157819
250	0.00625255	0.0031061	0.00496484	0.00288332	0.00502054	0.00129449	0.000529172	0.00178867	0.00141633	0.00160034
251	0.00626088	0.00312064	0.00495702	0.00292091	0.00509298	0.0013044	0.000511057	0.00182974	0.00140433	0.00162325
252	0.00626536	0.00313466	0.00494788	0.00295852	0.0051642	0.00131725	0.000495318	0.00187216	0.00139251	0.00164707
253	0.00626604	0.00314817	0.00493745	0.00299619	0.00523418	0.00133303	0.000481823	0.00191596	0.00138097	0.00167145
254	0.0062629	0.00316116	0.0049258	0.00303394	0.00530262	0.00135173	0.000470803	0.00196116	0.00136963	0.00169646
255	0.00625598	0.00317362	0.00491296	0.00307175	0.00536959	0.00137339	0.000462371	0.0020078	0.00135863	0.00172202
256	0.00624533	0.00318555	0.00489899	0.00310962	0.00543474	0.00139791	0.000456633	0.00205591	0.00134792	0.00174832
257	0.00623099	0.00319695	0.00488394	0.00314754	0.00549807	0.0014252	0.00045369	0.0021055	0.00133757	0.00177517
258	0.00621303	0.00320781	0.00486787	0.00318551	0.00555947	0.00145535	0.000453638	0.0021566	0.00132766	0.00180275
259	0.00619151	0.00321813	0.00485083	0.00322352	0.00561883	0.00148818	0.000456776	0.00220922	0.00131818	0.00183119
260	0.00616652	0.0032279	0.00483288	0.00326159	0.00567604	0.00152396	0.000462914	0.00226337	0.0013091	0.00186001
261	0.00613815	0.00323715	0.00481406	0.00329967	0.00573101	0.00156218	0.000472391	0.00231907	0.00130056	0.0018896
262	0.0061065	0.00324584	0.00479443	0.00333776	0.00578365	0.00160301	0.000484905	0.00237632	0.00129251	0.00191985
263	0.00607167	0.00325398	0.00477409	0.00337589	0.00583388	0.00164638	0.00050074	0.00243512	0.00128497	0.00195073
264	0.00603378	0.00326157	0.00475302	0.00341401	0.00588166	0.00169225	0.000520028	0.00249547	0.00127797	0.00198234
265	0.00599296	0.00326862	0.00473134	0.00345209	0.00592691	0.00174058	0.00054272	0.00255735	0.0012716	0.00201496
266	0.00594934	0.00327512	0.00470903	0.00349016	0.00596941	0.00179125	0.000568926	0.00262064	0.00126579	0.00204823
267	0.00590306	0.00328107	0.00468618	0.00352819	0.00600927	0.00184421	0.00059879	0.00268558	0.00126059	0.0020824
268	0.00585428	0.00328648	0.00466285	0.00356617	0.00604649	0.0018994	0.000632256	0.00275214	0.00125609	0.00211745
269	0.00580313	0.00329135	0.0046391	0.00360408	0.00608083	0.00195666	0.00066932	0.00282017	0.00125219	0.00215361
270	0.00574979	0.00329567	0.00461494	0.00364193	0.00611239	0.0020161	0.000710153	0.00288957	0.00124899	0.00219097
271	0.00569442	0.00329946	0.00459045	0.00367967	0.00614106	0.00207758	0.000754713	0.00296034	0.00124645	0.00222948
272	0.00563718	0.00330271	0.00456567	0.00371732	0.00616684	0.00214124	0.000803215	0.00303247	0.00124461	0.00226914
273	0.00557826	0.00330542	0.00454063	0.00375483	0.00618973	0.00220655	0.000855231	0.00310591	0.00124347	0.00231012
274	0.00551783	0.00330761	0.0045154	0.00379221	0.00620965	0.00227365	0.000911047	0.00318062	0.0012431	0.00235253
275	0.00545607	0.00330927	0.00449	0.00382942	0.00622673	0.00234246	0.000970558	0.00325654	0.00124342	0.00239638
276	0.00539315	0.00331041	0.00446448	0.00386653	0.0062409	0.00241289	0.00103379	0.0033336	0.00124447	0.00244196
277	0.00532927	0.00331103	0.00443888	0.00390338	0.00625208	0.00248488	0.00110077	0.00341174	0.00124639	0.00248906
278	0.00526461	0.00331114	0.00441323	0.00394001	0.0062605	0.00255824	0.00117136	0.00349088	0.00124896	0.00253785
279	0.00519935	0.00331074	0.00438757	0.00397639	0.00626607	0.00263307	0.00124556	0.00357097	0.00125234	0.00258842
280	0.00513367	0.00330984	0.00436192	0.00401252	0.00626882	0.00270919	0.00132334	0.0036519	0.0012565	0.00264079
281	0.00506775	0.00330845	0.00433633	0.0040484	0.00626881	0.00278652	0.00140457	0.00373365	0.00126138	0.00269518
282	0.00500178	0.00330657	0.00431082	0.00408396	0.00626607	0.0028649	0.0014892	0.00381603	0.00126715	0.00275156
283	0.00493592	0.00330422	0.00428541	0.00411918	0.0062607	0.0029444	0.00157715	0.00389899	0.00127361	0.00280998
284	0.00487034	0.00330138	0.00426012	0.00415403	0.00625268	0.00302486	0.00166831	0.00398243	0.00128084	0.00287054
285	0.00480522	0.00329809	0.00423499	0.00418851	0.00624215	0.00310619	0.00176258	0.00406624	0.00128896	0.0029333
286	0.00474072	0.00329433	0.00421003	0.00422258	0.00622912	0.0031883	0.00185988	0.00415033	0.00129779	0.00299833
287	0.00467699	0.00329012	0.00418526	0.00425622	0.00621369	0.00327111	0.00196001	0.00423458	0.0013074	0.00306549
288	0.00461418	0.00328547	0.00416069	0.00428944	0.00619595	0.00335445	0.00206286	0.00431897	0.00131781	0.00313511
289	0.00455243	0.00328038	0.00413629	0.00432214	0.00617598	0.00343848	0.00216831	0.0044032	0.00132902	0.00320696
290	0.00449188	0.00327489	0.00411218	0.00435436	0.00615387	0.00352291	0.00227619	0.00448725	0.00134102	0.00328097
291	0.00443266	0.00326896	0.00408831	0.00438604	0.00612972	0.00360771	0.00238658	0.00457097	0.00135383	0.00335744
292	0.00437489	0.00326263	0.00406468	0.00441713	0.00610362	0.00369285	0.00249888	0.00465427	0.00136742	0.00343609
293	0.00431867	0.0032559	0.00404132	0.00444762	0.00607568	0.00377815	0.00261332	0.00473699	0.00138181	0.00351708
294	0.00426412	0.00324878	0.00401821	0.00447748	0.00604599	0.00386331	0.00272953	0.00481902	0.00139699	0.00360033
295	0.00421131	0.00324128	0.00399537	0.0045067	0.00601468	0.00394885	0.00284744	0.00490023	0.00141297	0.00368581
296	0.00416034	0.00323341	0.00397279	0.00453526	0.00598178	0.00403425	0.00296679	0.00498048	0.00142974	0.00377351
297	0.00411128	0.00322518	0.00395049	0.00456308	0.00594753	0.00411965	0.00308747	0.00505965	0.00144731	0.00386332
298	0.00406418	0.00321661	0.00392844	0.00459017	0.00591193	0.00420487	0.00320931	0.00513761	0.00146567	0.00395521
299	0.00401911	0.00320769	0.00390667	0.00461649	0.00587513	0.00428975	0.00333235	0.00521423	0.00148485	0.00404915
300	0.00397609	0.00319845	0.00388515	0.00464202	0.00583732	0.00437439	0.00345615	0.00528938	0.0015048	0.00414503
301	0.00393517	0.00318889	0.00386389	0.00466674	0.00579852	0.00445864	0.0035806	0.00536293	0.00152555	0.0042427
302	0.00389637	0.00317902	0.00384288	0.0046906	0.00575881	0.00454242	0.00370573	0.00543475	0.00154708	0.00434218
303	0.00385969	0.00316885	0.00382212	0.00471358	0.00571841	0.00462558	0.00383104	0.00550473	0.00156941	0.00444329
304	0.00382514	0.0031584	0.0038016	0.00473565	0.00567736	0.00470824	0.00395668	0.00557275	0.00159253	0.00454589
305	0.00379271	0.00314767	0.0037813	0.0047568	0.00563579	0.00479022	0.00408248	0.00563868	0.00161644	0.00464985
306	0.00376237	0.00313667	0.00376123	0.00477699	0.00559376	0.00487147	0.00420818	0.0057024	0.00164118	0.00475512
307	0.00373409	0.00312542	0.00374137	0.00479623	0.0055514	0.00495192	0.0043337	0.00576383	0.00166668	0.00486146
308	0.00370784	0.00311392	0.00372172	0.00481443	0.00550879	0.0050315	0.00445896	0.00582283	0.00169308	0.00496884
309	0.00368357	0.00310219	0.00370225	0.00483162	0.00546608	0.00511014	0.00458375	0.00587933	0.00172027	0.00507703
310	0.00366122	0.00309024	0.00368292	0.00484775	0.00542323	0.0051878	0.00470798	0.00593321	0.00174815	0.00518587
311	0.00364073	0.00307807	0.00366382	0.00486283	0.0053805	0.00526439	0.00483153	0.00598438	0.00177685	0.00529522
312	0.00362202	0.0030657	0.00364488	0.00487681	0.00533781	0.00533985	0.00495428	0.00603277	0.00180631	0.00540489
313	0.00360501	0.00305314	0.00362608	0.00488968	0.00529535	0.00541413	0.00507611	0.0060783	0.00183656	0.00551461
314	0.00358962	0.00304039	0.00360743	0.00490143	0.00525314	0.00548715	0.00519703	0.0061209	0.00186758	0.00562424
315	0.00357575	0.00302747	0.0035889	0.00491203	0.00521124	0.00555885	0.00531674	0.00616049	0.00189939	0.00573357
316	0.0035633	0.0030144	0.00357049	0.00492148	0.00516968	0.00562908	0.00543528	0.00619701	0.00193191	0.0058424
317	0.00355217	0.00300117	0.00355218	0.00492976	0.00512861	0.00569795	0.00555243	0.00623041	0.00196532	0.00595052
318	0.00354225	0.00298779	0.00353391	0.00493686	0.00508801	0.00576521	0.00566805	0.00626065	0.00199945	0.0060577
319	0.00353342	0.00297429	0.00351578	0.00494277	0.00504794	0.00583096	0.00578208	0.0062877	0.00203436	0.00616373
320	0.00352573	0.00296066	0.00349773	0.00494748	0.00500842	0.00589497	0.00589442	0.00631152	0.00207003	0.00626838
321	0.00351862	0.00294692	0.00347973	0.00495098	0.00496949	0.00595733	0.00600489	0.00633209	0.0021065	0.00637142
322	0.0035124	0.00293307	0.00346179	0.00495333	0.00493117	0.00601788	0.0061134	0.0063494	0.00214363	0.00647261
323	0.0035068	0.00291913	0.00344389	0.00495442	0.00489347	0.00607654	0.00621983	0.00636344	0.00218168	0.00657174
324	0.00350168	0.0029051	0.00342602	0.00495428	0.00485642	0.00613324	0.00632405	0.00637422	0.00222041	0.00666855
325	0.00349694	0.00289099	0.00340817	0.00495294	0.00481996	0.00618791	0.00642593	0.00638174	0.00225983	0.00676283
326	0.00349243	0.00287682	0.00339034	0.00495037	0.00478419	0.00624045	0.00652534	0.00638602	0.00229998	0.00685433
327	0.00348805	0.00286258	0.00337251	0.0049466	0.00474905	0.00629081	0.00662215	0.00638709	0.00234084	0.00694282
328	0.00348366	0.00284829	0.00335468	0.00494163	0.00471453	0.00633889	0.00671624	0.00638498	0.00238241	0.00702812
329	0.00347917	0.00283396	0.00333678	0.00493546	0.00468061	0.00638462	0.00680748	0.00637974	0.00242466	0.00710997
330	0.00347443	0.00281959	0.00331892	0.0049281	0.00464727	0.00642791	0.00689572	0.0063714	0.0024676	0.00718825
331	0.0034692	0.00280519	0.00330098	0.00491953	0.00461442	0.0064687	0.00698086	0.00636003	0.00251114	0.00726261
332	0.0034637	0.00279077	0.00328307	0.00490984	0.00458218	0.0065069	0.00706276	0.00634557	0.00255539	0.0073329
333	0.00345763	0.00277633	0.00326511	0.004899	0.00455038	0.00654242	0.00714132	0.00632835	0.00260029	0.00739889
334	0.00345084	0.00276188	0.00324712	0.00488703	0.00451895	0.0065752	0.00721641	0.00630829	0.00264579	0.00746049
335	0.00344338	0.00274743	0.00322907	0.00487395	0.00448796	0.00660516	0.00728794	0.00628549	0.0026919	0.00751748
336	0.0034351	0.00273299	0.00321096	0.00485978	0.0044573	0.00663222	0.0073558	0.00626003	0.00273858	0.00756972
337	0.00342589	0.00271855	0.00319279	0.00484453	0.00442692	0.00665629	0.00741991	0.00623201	0.00278576	0.00761702
338	0.00341571	0.00270413	0.00317455	0.00482824	0.00439675	0.00667732	0.0074802	0.00620152	0.00283354	0.00765927
339	0.00340446	0.00268974	0.00315625	0.00481093	0.00436675	0.00669523	0.00753659	0.00616866	0.00288183	0.00769635
340	0.00339221	0.00267537	0.00313787	0.00479263	0.00433679	0.00670997	0.00758903	0.00613355	0.00293054	0.00772816
341	0.0033787	0.00266103	0.00311941	0.00477336	0.00430693	0.00672146	0.00763748	0.00609629	0.00297977	0.00775459
342	0.00336398	0.00264673	0.00310081	0.00475315	0.00427696	0.00672964	0.00768191	0.006057	0.00302943	0.00777558
343	0.00334802	0.00263247	0.00308213	0.00473204	0.004247	0.00673448	0.00772232	0.00601579	0.00307949	0.00779105
344	0.00333077	0.00261826	0.00306343	0.00471006	0.00421689	0.00673591	0.00775868	0.00597278	0.00312992	0.00780101
345	0.00331222	0.0026041	0.00304463	0.00468724	0.00418657	0.00673389	0.00779102	0.0059281	0.00318067	0.0078054
346	0.00329236	0.00258999	0.00302573	0.00466361	0.00415592	0.00672838	0.00781937	0.00588185	0.00323173	0.0078042
347	0.00327102	0.00257594	0.00300673	0.00463921	0.004125	0.00671936	0.00784375	0.00583417	0.00328304	0.00779741
348	0.00324846	0.00256195	0.00298764	0.00461408	0.00409363	0.00670679	0.00786423	0.00578517	0.00333453	0.00778501
349	0.00322466	0.00254803	0.00296844	0.00458826	0.00406183	0.00669066	0.00788085	0.00573498	0.00338626	0.00776708
350	0.00319956	0.00253417	0.00294913	0.00456177	0.0040296	0.00667095	0.00789369	0.00568372	0.00343814	0.00774374
351	0.00317318	0.0025204	0.00292967	0.00453467	0.00399672	0.00664766	0.00790283	0.0056315	0.00349013	0.00771497
352	0.00314555	0.00250669	0.00291015	0.00450698	0.00396331	0.00662079	0.00790834	0.00557845	0.00354206	0.0076808
353	0.00311663	0.00249305	0.00289052	0.00447876	0.00392934	0.00659035	0.00791032	0.00552455	0.00359414	0.00764146
354	0.00308661	0.00247949	0.00287072	0.00445003	0.00389466	0.00655636	0.00790887	0.00547018	0.00364619	0.00759696
355	0.00305546	0.00246601	0.00285087	0.00442084	0.00385935	0.00651884	0.00790406	0.0054153	0.00369816	0.00754736
356	0.00302323	0.00245261	0.00283089	0.00439122	0.00382332	0.00647782	0.007896	0.00536003	0.00375001	0.00749293
357	0.00298999	0.00243928	0.0028108	0.00436119	0.00378651	0.00643335	0.00788478	0.00530445	0.0038017	0.00743373
358	0.00295578	0.00242605	0.00279058	0.00433081	0.00374901	0.00638547	0.00787048	0.00524868	0.00385316	0.0073699
359	0.00292069	0.00241289	0.00277013	0.00430018	0.00371076	0.00633425	0.00785318	0.00519279	0.00390436	0.00730161
360	0.0028847	0.00239982	0.00274963	0.00426928	0.00367161	0.00627973	0.00783294	0.00513688	0.00395523	0.00722901
361	0.00284798	0.00238687	0.00272905	0.00423815	0.00363189	0.00622201	0.00780985	0.00508103	0.00400574	0.00715229
362	0.00281052	0.00237397	0.00270834	0.00420683	0.00359143	0.00616115	0.00778394	0.0050253	0.00405582	0.00707162
363	0.00277258	0.00236116	0.0026875	0.00417537	0.00355025	0.00609724	0.00775526	0.00496978	0.00410543	0.0069872
364	0.00273413	0.00234844	0.00266653	0.00414378	0.00350836	0.00603038	0.00772383	0.00491452	0.00415452	0.00689922
365	0.00269534	0.0023358	0.00264542	0.00411212	0.00346577	0.00596067	0.00768967	0.00485959	0.00420297	0.00680787
366	0.00265622	0.00232324	0.00262413	0.00408033	0.00342254	0.0058882	0.00765278	0.00480503	0.00425085	0.00671331
367	0.00261685	0.00231078	0.00260275	0.00404863	0.00337878	0.00581311	0.00761315	0.00475089	0.00429804	0.00661588
368	0.00257731	0.00229839	0.00258112	0.00401694	0.00333432	0.00573549	0.00757075	0.00469722	0.00434452	0.00651571
369	0.00253763	0.00228609	0.00255948	0.00398531	0.00328941	0.00565548	0.00752555	0.00464403	0.00439019	0.00641298
370	0.00249797	0.00227387	0.00253769	0.00395376	0.00324417	0.00557312	0.0074775	0.00459136	0.00443501	0.00630803
371	0.0024585	0.00226174	0.00251576	0.00392232	0.00319851	0.00548873	0.00742653	0.00453924	0.00447895	0.00620101
372	0.00241913	0.00224965	0.00249369	0.00389094	0.00315247	0.00540226	0.00737259	0.00448768	0.00452195	0.00609209
373	0.00238013	0.00223767	0.00247136	0.00385982	0.00310619	0.00531402	0.0073156	0.00443668	0.00456394	0.00598164
374	0.00234148	0.00222578	0.00244901	0.00382889	0.00305965	0.00522407	0.00725547	0.00438626	0.00460485	0.0058698
375	0.00230327	0.00221396	0.00242646	0.00379817	0.00301296	0.00513255	0.00719212	0.00433641	0.00464472	0.00575676
376	0.00226558	0.00220221	0.00240382	0.00376769	0.00296624	0.00503961	0.00712539	0.00428713	0.00468345	0.00564286
377	0.00222825	0.00219054	0.00238104	0.00373747	0.00291949	0.0049454	0.00705537	0.00423841	0.00472101	0.00552828
378	0.00219184	0.00217894	0.00235811	0.00370751	0.00287268	0.00485007	0.00698189	0.00419024	0.00475733	0.00541317
379	0.00215617	0.00216741	0.00233475	0.00367781	0.0028261	0.00475377	0.00690487	0.0041426	0.00479238	0.00529789
380	0.00212115	0.00215595	0.00231151	0.00364846	0.00277964	0.00465665	0.00682425	0.00409547	0.00482611	0.00518258
381	0.00208709	0.00214455	0.00228819	0.00361943	0.00273342	0.00455887	0.00673989	0.00404882	0.00485848	0.00506742
382	0.00205404	0.00213321	0.00226466	0.00359072	0.00268755	0.00446056	0.00665193	0.00400251	0.00488946	0.00495273
383	0.00202197	0.00212194	0.002241	0.00356236	0.00264199	0.00436189	0.00656025	0.00395677	0.00491901	0.00483865
384	0.00199086	0.00211073	0.00221727	0.00353435	0.00259689	0.004263	0.00646483	0.00391144	0.00494709	0.00472537
385	0.00196091	0.00209957	0.0021934	0.00350669	0.00255225	0.00416404	0.00636569	0.00386647	0.00497366	0.00461309
386	0.00193202	0.00208847	0.00216939	0.00347939	0.00250802	0.00406514	0.00626266	0.00382184	0.0049987	0.00450193
387	0.0019043	0.00207742	0.00214527	0.00345246	0.00246446	0.00396644	0.00615622	0.00377752	0.00502217	0.00439206
388	0.00187785	0.00206642	0.00212101	0.00342584	0.00242149	0.00386809	0.0060462	0.00373347	0.00504405	0.00428382
389	0.00185256	0.00205547	0.00209665	0.00339964	0.00237909	0.00377022	0.00593261	0.00368952	0.0050643	0.00417723
390	0.00182861	0.00204456	0.00207217	0.0033738	0.00233726	0.00367287	0.00581576	0.00364593	0.00508291	0.00407235
391	0.00180585	0.00203369	0.00204759	0.00334827	0.00229628	0.00357634	0.00569568	0.00360251	0.00509985	0.00396944
392	0.00178448	0.00202287	0.0020229	0.00332315	0.00225587	0.00348066	0.00557254	0.00355922	0.0051151	0.00386853
393	0.0017644	0.00201209	0.00199813	0.00329838	0.00221628	0.00338594	0.00544643	0.00351604	0.00512864	0.00376965
394	0.00174564	0.00200134	0.00197328	0.00327394	0.00217747	0.00329221	0.00531776	0.00347295	0.00514046	0.00367301
395	0.00172819	0.00199059	0.00194834	0.00324984	0.00213935	0.00319976	0.00518664	0.00342991	0.00515053	0.00357855
396	0.00171205	0.00197991	0.00192324	0.00322605	0.00210191	0.00310858	0.00505322	0.0033869	0.00515885	0.00348643
397	0.00169713	0.00196926	0.0018982	0.00320253	0.00206531	0.00301878	0.00491786	0.00334389	0.0051654	0.00339661
398	0.0016836	0.00195864	0.0018731	0.00317936	0.00202943	0.00293043	0.00478094	0.00330088	0.00517012	0.00330911
399	0.00167136	0.00194804	0.00184798	0.00315647	0.00199419	0.00284355	0.00464261	0.00325783	0.00517312	0.00322382
400	0.00166037	0.00193746	0.00182276	0.00313385	0.00195971	0.00275838	0.00450318	0.00321473	0.00517433	0.00314098
401	0.00165062	0.0019269	0.0017976	0.00311147	0.00192588	0.00267482	0.00436296	0.00317158	0.00517374	0.00306026
402	0.00164209	0.00191636	0.00177243	0.00308933	0.0018927	0.00259301	0.00422224	0.00312836	0.00517136	0.00298185
403	0.00163473	0.00190584	0.00174722	0.00306741	0.00186012	0.00251311	0.00408135	0.00308507	0.00516719	0.00290578
404	0.00162853	0.00189533	0.00172203	0.00304569	0.00182807	0.00243507	0.00394049	0.00304169	0.00516122	0.00283183
405	0.00162343	0.00188484	0.00169694	0.00302411	0.00179663	0.00235894	0.00380019	0.00299812	0.00515346	0.00275993
406	0.00161941	0.00187436	0.00167189	0.00300274	0.0017657	0.00228474	0.00366054	0.00295459	0.00514391	0.00269002
407	0.00161641	0.00186388	0.00164691	0.00298151	0.00173523	0.00221244	0.00352194	0.00291099	0.00513258	0.00262194
408	0.00161438	0.00185342	0.00162195	0.00296036	0.00170515	0.00214223	0.00338469	0.00286732	0.00511948	0.00255572
409	0.00161329	0.00184296	0.00159714	0.00293935	0.00167552	0.00207404	0.00324905	0.00282358	0.00510461	0.00249115
410	0.00161307	0.0018325	0.00157243	0.00291843	0.0016462	0.00200779	0.00311538	0.00277979	0.005088	0.00242812
411	0.0016136	0.00182205	0.00154784	0.00289752	0.00161724	0.00194359	0.00298382	0.00273597	0.00506964	0.00236672
412	0.00161498	0.00181156	0.00152339	0.00287669	0.00158852	0.00188153	0.0028546	0.00269212	0.0050495	0.00230665
413	0.00161706	0.00180111	0.00149903	0.00285585	0.00156003	0.0018215	0.00272787	0.00264826	0.00502771	0.00224787
414	0.00161978	0.00179066	0.0014749	0.002835	0.00153179	0.00176348	0.002604	0.00260442	0.00500423	0.00219033
415	0.001623	0.00178021	0.00145095	0.00281417	0.00150366	0.00170738	0.00248308	0.00256048	0.00497906	0.00213387
416	0.00162675	0.00176975	0.0014272	0.0027933	0.00147571	0.00165336	0.0023651	0.00251675	0.00495224	0.00207822
417	0.00163104	0.0017593	0.00140366	0.00277232	0.00144785	0.00160129	0.00225056	0.00247297	0.00492384	0.00202367
418	0.00163571	0.00174883	0.00138029	0.0027513	0.00141996	0.00155105	0.00213938	0.00242944	0.00489379	0.00196987
419	0.0016407	0.00173836	0.00135723	0.00273014	0.00139221	0.00150278	0.00203167	0.00238591	0.00486213	0.0019168
420	0.00164593	0.00172789	0.00133443	0.00270887	0.00136446	0.00145636	0.0019275	0.00234268	0.00482891	0.00186445
421	0.00165135	0.00171741	0.0013119	0.0026875	0.00133665	0.00141173	0.00182694	0.00229963	0.0047941	0.00181269
422	0.00165688	0.00170693	0.00128966	0.00266593	0.00130887	0.00136885	0.00173003	0.0022568	0.00475783	0.00176142
423	0.00166246	0.00169643	0.00126771	0.00264423	0.00128104	0.00132757	0.00163662	0.00221421	0.00472008	0.0017107
424	0.00166802	0.00168593	0.00124609	0.00262235	0.0012531	0.00128802	0.00154702	0.00217189	0.00468088	0.00166018
425	0.00167349	0.00167542	0.0012248	0.00260027	0.00122504	0.00124997	0.0014611	0.00212987	0.00464026	0.00161027
426	0.00167881	0.00166491	0.00120379	0.00257797	0.00119703	0.00121351	0.00137877	0.00208807	0.00459825	0.00156088
427	0.00168391	0.00165439	0.0011832	0.00255544	0.00116889	0.0011785	0.00130024	0.00204676	0.00455489	0.00151178
428	0.00168874	0.00164386	0.00116297	0.00253267	0.00114073	0.00114488	0.00122518	0.00200585	0.00451021	0.00146318
429	0.00169322	0.00163333	0.00114313	0.00250961	0.0011125	0.00111249	0.00115373	0.00196537	0.00446429	0.00141495
430	0.0016973	0.00162279	0.00112367	0.00248634	0.00108421	0.00108144	0.00108572	0.00192511	0.0044171	0.0013669
431	0.00170085	0.00161224	0.00110456	0.0024628	0.00105576	0.00105149	0.00102098	0.00188558	0.00436871	0.00131951
432	0.00170397	0.00160169	0.00108592	0.00243894	0.0010274	0.00102274	0.00095954	0.00184645	0.00431917	0.00127255
433	0.00170652	0.00159113	0.00106769	0.00241485	0.000999016	0.000995039	0.00090139	0.00180799	0.00426852	0.00122598
434	0.00170844	0.00158057	0.00104983	0.00239048	0.00097058	0.000968226	0.000846242	0.0017701	0.0042168	0.00117985
435	0.0017097	0.00157001	0.00103246	0.00236577	0.000942223	0.000942423	0.000794118	0.00173268	0.00416408	0.00113438
436	0.00171024	0.00155945	0.00101553	0.00234083	0.000913911	0.000917382	0.000744733	0.00169602	0.00411038	0.00108937
437	0.00171002	0.00154885	0.000999047	0.00231551	0.000885669	0.000893137	0.000698481	0.00166	0.00405576	0.00104509
438	0.001709	0.00153829	0.000982899	0.00228999	0.000857525	0.000869707	0.000654843	0.00162466	0.00400027	0.00100145
439	0.00170715	0.00152773	0.000967322	0.00226418	0.000829509	0.000846859	0.000613997	0.00158988	0.00394397	0.000958452
440	0.00170443	0.00151718	0.000952145	0.00223809	0.000801651	0.00082463	0.000575697	0.00155597	0.0038869	0.00091608
441	0.0017008	0.00150663	0.00093748	0.00221163	0.000773981	0.000803043	0.000539743	0.0015228	0.00382914	0.000874698
442	0.00169625	0.00149605	0.000923271	0.00218499	0.000746484	0.000781956	0.000506045	0.0014904	0.00377067	0.000834086
443	0.00169075	0.00148551	0.000909516	0.00215807	0.000719241	0.000761324	0.000474695	0.00145878	0.00371168	0.000794405
444	0.00168427	0.00147498	0.00089616	0.0021309	0.000692341	0.00074102	0.000445421	0.00142796	0.00365216	0.000755631
445	0.00167681	0.00146447	0.000883318	0.00210347	0.000665755	0.000721185	0.000418345	0.00139797	0.00359217	0.000717752
446	0.00166834	0.00145393	0.000870926	0.0020758	0.000639462	0.000701684	0.000393282	0.00136882	0.00353178	0.00068092
447	0.00165887	0.00144344	0.00085898	0.0020479	0.000613605	0.000682406	0.000370159	0.00134053	0.00347105	0.000645106
448	0.00164838	0.00143296	0.000847475	0.00201977	0.000588153	0.000663494	0.00034891	0.00131299	0.00341003	0.000610285
449	0.00163687	0.00142251	0.000836349	0.0019914	0.000563084	0.000644573	0.00032947	0.00128635	0.00334874	0.000576542
450	0.00162434	0.00141207	0.000825718	0.00196289	0.000538537	0.00062617	0.000311684	0.00126074	0.00328737	0.000543964
451	0.00161073	0.00140162	0.00081551	0.00193412	0.000514429	0.000607968	0.000295704	0.00123604	0.00322592	0.00051239
452	0.00159619	0.00139123	0.000805718	0.00190527	0.000490889	0.000589954	0.000281361	0.00121224	0.00316432	0.000481891
453	0.00158058	0.00138087	0.000796333	0.00187628	0.000467884	0.000572035	0.000268604	0.00118925	0.00310291	0.00045274
454	0.00156393	0.00137053	0.000787345	0.00184713	0.000445339	0.000554379	0.000257295	0.00116718	0.00304161	0.000424616
455	0.00154641	0.00136023	0.000778746	0.00181791	0.000423322	0.000536886	0.000247409	0.00114619	0.00298048	0.000397643
456	0.00152797	0.00134991	0.000770471	0.0017886	0.00040208	0.000519553	0.000239177	0.00112612	0.0029196	0.00037195
457	0.0015087	0.00133968	0.000762621	0.00175922	0.000381442	0.000502381	0.000232344	0.00110697	0.00285903	0.000347389
458	0.00148853	0.00132947	0.000755125	0.00172979	0.000361422	0.000485286	0.000226792	0.00108874	0.00279883	0.000323952
459	0.00146751	0.00131931	0.00074797	0.00170034	0.000342032	0.000468374	0.000222565	0.00107142	0.00273906	0.00030163
460	0.00144565	0.00130918	0.000741088	0.0016708	0.000323281	0.000451735	0.000219737	0.00105502	0.0026798	0.000280353
461	0.00142301	0.0012991	0.000734583	0.00164131	0.000305178	0.000435193	0.000218157	0.00103951	0.00262109	0.000260225
462	0.00139945	0.00128906	0.000728379	0.00161192	0.000287726	0.000418939	0.00021779	0.00102454	0.00256301	0.000241159
463	0.00137535	0.001279	0.000722461	0.00158258	0.000270929	0.000402646	0.000218428	0.00101083	0.00250561	0.000223077
464	0.00135058	0.00126906	0.000716816	0.00155327	0.000254788	0.000386843	0.000220249	0.000997979	0.00244894	0.000206076
465	0.00132518	0.00125917	0.000711316	0.00152412	0.000239256	0.000371263	0.000223381	0.000985959	0.00239306	0.000190009
466	0.00129911	0.00124934	0.000706181	0.00149505	0.000224328	0.000355921	0.000227585	0.000974751	0.00233803	0.000174903
467	0.00127259	0.00123953	0.000701271	0.00146605	0.000210161	0.000340832	0.000232669	0.000964334	0.0022839	0.000160788
468	0.00124558	0.00122981	0.000696571	0.00143736	0.00019663	0.000325926	0.000238953	0.000954682	0.00223071	0.000147514
469	0.00121811	0.00122016	0.000692065	0.00140878	0.000183629	0.0003114	0.00024612	0.000945651	0.00217851	0.000135102
470	0.00119025	0.00121056	0.000687736	0.0013805	0.000171362	0.000297168	0.00025434	0.000937463	0.00212735	0.000123581
471	0.00116196	0.00120096	0.000683571	0.00135246	0.000159655	0.000283246	0.000263473	0.000929952	0.00207721	0.000112847
472	0.00113346	0.0011915	0.000679552	0.00132463	0.000148545	0.000269647	0.000273402	0.000923085	0.00202826	0.000102867
473	0.00110471	0.0011821	0.000675663	0.00129704	0.000138072	0.000256293	0.000284288	0.000916828	0.00198045	9.36058e-05
474	0.00107577	0.00117278	0.00067189	0.00126984	0.000128164	0.000243389	0.000295997	0.000911144	0.00193382	8.50284e-05
475	0.00104667	0.00116353	0.000668159	0.00124292	0.000118806	0.000230581	0.000308503	0.000905995	0.00188836	7.7043e-05
476	0.00101747	0.00115432	0.000664519	0.00121634	0.00010998	0.000218436	0.000321778	0.000901342	0.0018442	6.97391e-05
477	0.000988214	0.00114522	0.000661009	0.00119017	0.00010167	0.00020666	0.000335704	0.000897145	0.00180126	6.29099e-05
478	0.000958958	0.00113616	0.000657552	0.00116437	9.38591e-05	0.00019526	0.000350365	0.000893362	0.00175967	5.6748e-05
479	0.000929743	0.00112722	0.000654133	0.00113897	8.65285e-05	0.000184244	0.000365822	0.00088982	0.00171938	5.10952e-05
480	0.000900617	0.00111833	0.000650737	0.00111397	7.96599e-05	0.000173536	0.000381855	0.000886753	0.00168041	4.59201e-05
481	0.000871623	0.00110955	0.000647293	0.00108941	7.32346e-05	0.000163311	0.000398545	0.000883968	0.00164272	4.1192e-05
482	0.000842806	0.00110086	0.000643909	0.0010652	6.72337e-05	0.00015348	0.000415949	0.000881421	0.00160644	3.68813e-05
483	0.000814206	0.00109226	0.000640508	0.00104155	6.16381e-05	0.000144042	0.000433941	0.000879067	0.0015715	3.29591e-05
484	0.000785791	0.00108371	0.000637076	0.00101837	5.63777e-05	0.000134998	0.000452406	0.000876863	0.00153792	2.9398e-05
485	0.000757756	0.00107525	0.000633602	0.000995669	5.15437e-05	0.000126346	0.000471528	0.000874764	0.00150569	2.61714e-05
486	0.000730053	0.00106691	0.000630018	0.000973471	4.70099e-05	0.000118084	0.00049117	0.000872727	0.00147481	2.3254e-05
487	0.000702718	0.00105864	0.000626429	0.000951739	4.28601e-05	0.000110208	0.000511309	0.000870709	0.00144528	2.06217e-05
488	0.000675782	0.00105045	0.000622763	0.000930574	3.90208e-05	0.000102712	0.000531922	0.000868668	0.00141709	1.82516e-05
489	0.0006492	0.00104237	0.000619011	0.000909936	3.54746e-05	9.55911e-05	0.000552896	0.000866563	0.00139011	1.61223e-05
490	0.000623167	0.00103438	0.000615162	0.000889794	3.21526e-05	8.88377e-05	0.000574392	0.000864355	0.00136458	1.42132e-05
491	0.000597619	0.00102652	0.00061115	0.000870242	2.91494e-05	8.24439e-05	0.000596276	0.000862006	0.00134034	1.25053e-05
492	0.000572583	0.00101876	0.000607088	0.000851241	2.63885e-05	7.63158e-05	0.000618516	0.000859478	0.00131732	1.09272e-05
493	0.00054808	0.0010111	0.000602905	0.000832752	2.38544e-05	7.0627e-05	0.000641079	0.000856738	0.00129563	9.57863e-06
494	0.00052413	0.00100354	0.000598592	0.00081487	2.15323e-05	6.5268e-05	0.000663925	0.000853752	0.00127517	8.37939e-06
495	0.000500753	0.000996041	0.000594145	0.000797551	1.9408e-05	6.01473e-05	0.000687014	0.000850491	0.00125594	7.15404e-06
496	0.000477965	0.000988679	0.000589557	0.000780797	1.74677e-05	5.54281e-05	0.0007103	0.000846926	0.00123777	6.2408e-06
497	0.000455779	0.000981417	0.000584822	0.000764564	1.56984e-05	5.10046e-05	0.000733732	0.000843031	0.00122089	5.43251e-06
498	0.000434208	0.000974257	0.000579822	0.000748948	1.40876e-05	4.67769e-05	0.000757257	0.000838784	0.00120515	4.71877e-06
499	0.000413261	0.000967198	0.000574797	0.000733812	1.26236e-05	4.29235e-05	0.000780816	0.00083404	0.00119051	4.09001e-06
500	0.000392872	0.000960241	0.000569613	0.000719334	1.12951e-05	3.93294e-05	0.000804344	0.000828924	0.00117694	3.53739e-06
501	0.000373205	0.000953386	0.000564269	0.000705375	1.00915e-05	3.59829e-05	0.000827773	0.000823418	0.0011644	2.99844e-06
502	0.00035418	0.000946633	0.000558764	0.000692018	9.00283e-06	3.28725e-05	0.000851031	0.000817627	0.00115281	2.58429e-06
503	0.000335797	0.000939949	0.000553095	0.000679211	8.01976e-06	2.99864e-05	0.000874039	0.000811404	0.00114226	2.22243e-06
504	0.000318059	0.000933369	0.000547263	0.000666911	7.13346e-06	2.73132e-05	0.000896717	0.000804744	0.00113263	1.90701e-06
505	0.000300963	0.000926929	0.000541267	0.000655195	6.28271e-06	2.48414e-05	0.000918979	0.000797646	0.00112384	1.63274e-06
506	0.000284507	0.000920592	0.00053511	0.000644012	5.57366e-06	2.24825e-05	0.000940735	0.000790109	0.00111598	1.39481e-06
507	0.000268687	0.000914322	0.000528792	0.000633312	4.93721e-06	2.03914e-05	0.000961895	0.000782136	0.00110888	1.13386e-06
508	0.000253496	0.000908157	0.000522316	0.000623173	4.36687e-06	1.84669e-05	0.000982364	0.000773734	0.00110262	9.65937e-07
509	0.000238927	0.00090213	0.000515683	0.000613538	3.8566e-06	1.66991e-05	0.00100205	0.000764912	0.00109711	8.21005e-07
510	0.000224973	0.000896205	0.000508898	0.000604359	3.35157e-06	1.50777e-05	0.00102085	0.000755682	0.00109224	6.40854e-07
511	0.000211624	0.000890344	0.000501909	0.000595709	2.95247e-06	1.35934e-05	0.00103858	0.000745926	0.0010881	5.43584e-07
512	0.000198868	0.000884622	0.000494836	0.000587531	2.55135e-06	1.22368e-05	0.00105535	0.000735941	0.00108454	4.59988e-07
513	0.000186695	0.000878999	0.000487622	0.000579812	2.19244e-06	1.0999e-05	0.00107094	0.000725597	0.00108156	3.88328e-07
514	0.000175091	0.00087344	0.000480214	0.000572498	1.92487e-06	9.87161e-06	0.00108528	0.000714915	0.00107919	3.27058e-07
515	0.000164044	0.000868016	0.00047274	0.000565665	1.68732e-06	8.84644e-06	0.00109827	0.000703918	0.00107727	2.74803e-07
516	0.00015354	0.000862689	0.000465142	0.000559251	1.47677e-06	7.91581e-06	0.00110984	0.000692634	0.00107589	2.30352e-07
517	0.000143563	0.000857459	0.000457427	0.000553199	1.29047e-06	7.07243e-06	0.0011199	0.000681089	0.00107493	1.92635e-07
518	0.000134099	0.000852323	0.000449599	0.000547584	1.12591e-06	6.3094e-06	0.00112839	0.000669313	0.00107431	1.60713e-07
519	0.000125132	0.000847248	0.000441668	0.000542344	9.80801e-07	5.62022e-06	0.00113524	0.00065722	0.0010741	1.33764e-07
520	0.000116646	0.000842302	0.00043364	0.000537463	8.53056e-07	4.99879e-06	0.00114041	0.000645092	0.00107421	1.11071e-07
521	0.000108625	0.000837448	0.00042547	0.000532925	7.40788e-07	4.43937e-06	0.00114384	0.000632699	0.00107455	9.20095e-08
522	0.000101052	0.000832685	0.000417278	0.000528713	6.42289e-07	3.93662e-06	0.0011455	0.00062035	0.00107514	7.60393e-08
523	9.38344e-05	0.00082801	0.000409013	0.000524813	5.56015e-07	3.48555e-06	0.00114537	0.000607931	0.00107599	6.26926e-08
524	8.71187e-05	0.000823424	0.000400682	0.000521206	4.80577e-07	3.08151e-06	0.00114342	0.00059548	0.00107702	5.15665e-08
525	8.08004e-05	0.000818924	0.000392296	0.000517876	3.64241e-07	2.7202e-06	0.00113966	0.000583032	0.00107819	4.23147e-08
526	7.48631e-05	0.000814509	0.000383806	0.000514807	3.14345e-07	2.39764e-06	0.00113408	0.000570623	0.00107946	3.46407e-08
527	6.92904e-05	0.000810177	0.000375339	0.000511982	2.70854e-07	2.11013e-06	0.00112671	0.00055829	0.00108076	2.82915e-08
528	6.40663e-05	0.000805927	0.000366841	0.000509342	2.3301e-07	1.8543e-06	0.00111758	0.000546069	0.00108215	2.30514e-08
529	5.91746e-05	0.000801791	0.000358321	0.000506914	2.00137e-07	1.62703e-06	0.00110671	0.000533994	0.00108356	1.87374e-08
530	5.45997e-05	0.000797666	0.000349788	0.000504727	1.71629e-07	1.42546e-06	0.00109417	0.000522101	0.00108484	1.51949e-08
531	5.03261e-05	0.000793664	0.000341252	0.000502715	1.46948e-07	1.24697e-06	0.00108	0.000510423	0.00108613	1.22929e-08
532	4.63386e-05	0.000789731	0.00033272	0.000500775	1.25617e-07	1.08919e-06	0.00106428	0.000498992	0.00108741	9.92172e-09
533	4.26226e-05	0.00078587	0.000324202	0.000499075	6.00464e-08	9.49932e-07	0.00104709	0.000487842	0.00108854	7.98898e-09
534	3.91636e-05	0.000782081	0.000315706	0.0004975	5.12218e-08	8.27228e-07	0.00102851	0.000477001	0.00108947	6.41753e-09
535	3.59477e-05	0.000778361	0.000307241	0.000496034	4.36248e-08	7.19284e-07	0.00100863	0.000466498	0.00109038	5.14301e-09
536	3.29612e-05	0.000774709	0.000298815	0.000494663	3.70956e-08	6.24481e-07	0.00098755	0.00045636	0.00109111	4.11186e-09
537	3.01911e-05	0.000771122	0.000290437	0.00049337	3.14936e-08	5.41352e-07	0.000965385	0.000446613	0.00109152	3.27969e-09
538	2.76247e-05	0.000767599	0.000282055	0.000492141	2.66952e-08	3.90554e-07	0.000942241	0.00043728	0.00109184	2.60976e-09
539	2.52499e-05	0.000764137	0.000273802	0.000490961	2.2592e-08	3.38469e-07	0.000918235	0.000428382	0.00109191	2.07176e-09
540	2.30548e-05	0.000760734	0.000265619	0.000489815	1.90892e-08	2.92875e-07	0.000893486	0.000419938	0.00109173	1.64078e-09
541	2.09536e-05	0.000757389	0.000257458	0.000488645	1.61039e-08	2.53029e-07	0.000868115	0.000411965	0.00109126	1.29639e-09
542	1.90946e-05	0.000754098	0.000249443	0.000487532	1.35639e-08	2.18266e-07	0.000842246	0.000404479	0.0010905	1.02186e-09
543	1.73819e-05	0.00075086	0.00024152	0.000486412	1.14064e-08	1.87986e-07	0.000816002	0.000397491	0.00108936	8.03569e-10
544	1.5806e-05	0.000747673	0.000233694	0.000485228	9.57688e-09	1.61656e-07	0.000789507	0.000391011	0.00108798	6.30413e-10
545	1.43576e-05	0.000744498	0.000225918	0.000484063	8.02805e-09	1.38798e-07	0.000762885	0.000384918	0.00108626	4.93401e-10
546	1.3028e-05	0.000741408	0.000218312	0.000482812	6.71904e-09	1.18987e-07	0.000736255	0.000379492	0.00108419	3.85255e-10
547	1.18089e-05	0.000738362	0.00021082	0.000481553	5.61455e-09	1.01846e-07	0.000709736	0.000374587	0.00108177	3.00101e-10
548	1.06923e-05	0.000735357	0.000203449	0.000480228	4.68418e-09	8.70383e-08	0.000683443	0.000370205	0.001079	2.33217e-10
549	9.67101e-06	0.000732392	0.000196203	0.000478828	3.90178e-09	7.42684e-08	0.000657486	0.000366342	0.00107585	1.80811e-10
550	8.73784e-06	0.000729463	0.000189086	0.000477343	3.24491e-09	6.32737e-08	0.000631973	0.000362995	0.00107234	1.3985e-10
551	7.88622e-06	0.000726535	0.000182104	0.000475764	2.69435e-09	5.38231e-08	0.000607003	0.000360155	0.0010684	1.07913e-10
552	7.10995e-06	0.00072364	0.00017526	0.000474083	2.23365e-09	4.57129e-08	0.000582673	0.000357815	0.00106414	8.30724e-11
553	6.40319e-06	0.000720814	0.000168557	0.000472292	1.84879e-09	3.87646e-08	0.000559073	0.000355963	0.00105952	6.37987e-11
554	5.76046e-06	0.000718016	0.000161999	0.000470384	1.52782e-09	3.28214e-08	0.000536284	0.000354584	0.00105452	4.8881e-11
555	5.17666e-06	0.000715242	0.000155588	0.000468352	1.26056e-09	2.77463e-08	0.000514384	0.000353663	0.00104915	3.73629e-11
556	4.49449e-06	0.000712492	0.00014927	0.00046619	1.03841e-09	2.34195e-08	0.000493441	0.000353181	0.00104342	2.84914e-11
557	3.95888e-06	0.000709763	0.000143168	0.000463893	8.54054e-10	1.97368e-08	0.000473517	0.000353119	0.00103732	2.1675e-11
558	3.5512e-06	0.000707019	0.000137219	0.00046137	7.01313e-10	1.66074e-08	0.000454666	0.000353335	0.00103082	1.64505e-11
559	3.18192e-06	0.000704327	0.000131425	0.000458797	5.74975e-10	1.39525e-08	0.000436935	0.000354061	0.00102404	1.24557e-11
560	2.84786e-06	0.00070165	0.000125787	0.000456076	4.70649e-10	1.17038e-08	0.000420364	0.000355134	0.00101681	9.40876e-12
561	2.54601e-06	0.000698985	0.000120306	0.000453202	3.84641e-10	9.80229e-09	0.000404983	0.000356528	0.00100939	7.09036e-12
562	2.2736e-06	0.00069633	0.000114982	0.000450174	3.13852e-10	8.19699e-09	0.000390817	0.000358216	0.00100155	5.33061e-12
563	2.02806e-06	0.000693683	0.000109816	0.000446948	2.55685e-10	6.84395e-09	0.000377882	0.000360169	0.000993468	3.99814e-12
564	1.80702e-06	0.000691042	0.000104806	0.000443567	2.07968e-10	5.70538e-09	0.000366186	0.000362356	0.000985169	2.99166e-12
565	1.60826e-06	0.000688405	9.99541e-05	0.000440074	1.68888e-10	4.74885e-09	0.000355733	0.000364748	0.000976599	2.23326e-12
566	1.42976e-06	0.000685735	9.52582e-05	0.000436421	1.36934e-10	3.94655e-09	0.000346515	0.000367313	0.000967775	1.66317e-12
567	1.26965e-06	0.000683067	9.07175e-05	0.000432609	1.1085e-10	3.27471e-09	0.000338522	0.000370019	0.000958714	1.23569e-12
568	1.1262e-06	0.000680434	8.63309e-05	0.000428638	8.95918e-11	2.71302e-09	0.000331734	0.000372834	0.000949435	9.1591e-13
569	9.97841e-07	0.000677797	8.20971e-05	0.000424509	7.22958e-11	2.24419e-09	0.000326126	0.000375726	0.000939898	6.77282e-13
570	8.8312e-07	0.000675154	7.80142e-05	0.000420182	5.82464e-11	1.85349e-09	0.000321669	0.000378663	0.000930245	4.99642e-13
571	7.80713e-07	0.000672503	7.40805e-05	0.000415749	4.68528e-11	1.52844e-09	0.000318324	0.000381611	0.000920429	3.67723e-13
572	6.89407e-07	0.000669842	7.02939e-05	0.000411123	3.76281e-11	1.25844e-09	0.000316052	0.00038454	0.000910472	2.69994e-13
573	6.08097e-07	0.000667171	6.66521e-05	0.000406352	3.01718e-11	1.03452e-09	0.000314709	0.000387417	0.000900393	1.97771e-13
574	5.35775e-07	0.000664451	6.31527e-05	0.000401483	2.41546e-11	8.49129e-10	0.000314455	0.000390213	0.000890159	1.44524e-13
575	4.71526e-07	0.000661755	5.9793e-05	0.000396473	1.93067e-11	6.95878e-10	0.000315119	0.000392896	0.00087979	1.05364e-13
576	2.60814e-07	0.000659042	5.65704e-05	0.000391326	1.54074e-11	5.69402e-10	0.000316645	0.000395439	0.000869489	7.66334e-14
577	2.29931e-07	0.000656276	5.3482e-05	0.000386046	1.22761e-11	4.65189e-10	0.000318972	0.000397813	0.000859092	5.56052e-14
578	2.02473e-07	0.000653529	5.05249e-05	0.000380598	9.76568e-12	3.7946e-10	0.000322039	0.00039999	0.000848735	4.02518e-14
579	1.78089e-07	0.000650762	4.76958e-05	0.000375073	7.75631e-12	3.0905e-10	0.00032578	0.000401947	0.000838377	2.90688e-14
580	1.56462e-07	0.000647973	4.49917e-05	0.000369431	6.15062e-12	2.51314e-10	0.000330131	0.000403659	0.000827982	2.09432e-14
581	1.37303e-07	0.000645161	4.24094e-05	0.000363678	4.8696e-12	2.04047e-10	0.000335024	0.000405102	0.000817686	1.50532e-14
582	1.20352e-07	0.000642325	3.99454e-05	0.000357777	3.84927e-12	1.65413e-10	0.000340394	0.000406258	0.000807445	1.07942e-14
583	1.05372e-07	0.00063943	3.75964e-05	0.000351825	3.0379e-12	1.33885e-10	0.000346172	0.000407106	0.000797279	7.72187e-15
584	9.21513e-08	0.000636545	3.53591e-05	0.000345781	2.39376e-12	1.08199e-10	0.000352292	0.000407629	0.000787204	5.51097e-15
585	8.04966e-08	0.000633634	3.32299e-05	0.000339652	1.88321e-12	8.73051e-11	0.00035869	0.000407813	0.000777238	3.92379e-15
586	7.02352e-08	0.000630694	3.12055e-05	0.000333444	1.4792e-12	7.03366e-11	0.000365299	0.000407643	0.000767396	2.78712e-15
587	6.12114e-08	0.000627725	2.92823e-05	0.000327164	1.16002e-12	5.65781e-11	0.000372058	0.000407108	0.000757694	1.97505e-15
588	5.32858e-08	0.000624727	2.74568e-05	0.000320775	9.08269e-13	4.54403e-11	0.000378905	0.000406198	0.000748145	1.39629e-15
589	4.63331e-08	0.000621698	2.57257e-05	0.000314379	7.10027e-13	3.64384e-11	0.000385782	0.000404907	0.000738763	9.84787e-16
590	4.02414e-08	0.000618639	2.40855e-05	0.000307931	5.54174e-13	2.91745e-11	0.000392633	0.000403229	0.000729561	6.9292e-16
591	3.49104e-08	0.000615515	2.25327e-05	0.000301441	4.31846e-13	2.33224e-11	0.000399403	0.00040116	0.000720548	4.86403e-16
592	3.02509e-08	0.000612395	2.10089e-05	0.000294915	3.35986e-13	1.86152e-11	0.000406043	0.000398699	0.000711735	3.40629e-16
593	2.61831e-08	0.000609243	1.9627e-05	0.000288318	2.60991e-13	1.4835e-11	0.000412504	0.000395847	0.000703132	2.3798e-16
594	2.26364e-08	0.000606059	1.83219e-05	0.000281747	2.02413e-13	1.18042e-11	0.000418741	0.000392606	0.000694744	1.65871e-16
595	1.95476e-08	0.000602843	1.70904e-05	0.000275162	1.56734e-13	9.37793e-12	0.000424713	0.00038898	0.00068658	1.15339e-16
596	1.68609e-08	0.000599593	1.59294e-05	0.000268569	1.21172e-13	7.43883e-12	0.00043038	0.000384975	0.000678644	8.00112e-17
597	1.45267e-08	0.000596311	1.48357e-05	0.000261978	9.35292e-14	5.89153e-12	0.000435708	0.0003806	0.000670941	5.53732e-17
598	1.25014e-08	0.000592997	1.38065e-05	0.000255393	7.20783e-14	4.65883e-12	0.000440662	0.000375864	0.000663473	3.82315e-17
599	1.0746e-08	0.00058965	1.28388e-05	0.000248823	5.54591e-14	3.67833e-12	0.000445215	0.000370778	0.000656243	2.63339e-17
600	9.22653e-09	0.00058627	1.19296e-05	0.000242274	4.26042e-14	2.89969e-12	0.000449338	0.000365354	0.000649252	1.80959e-17
601	7.9128e-09	0.000582859	1.10762e-05	0.000235753	3.2677e-14	2.28232e-12	0.000453007	0.000359607	0.000642498	1.24057e-17
602	6.77834e-09	0.000579416	1.02758e-05	0.000229266	2.50232e-14	1.79361e-12	0.000456201	0.000353552	0.000635982	8.4846e-18
603	5.79986e-09	0.000575942	9.52586e-06	0.00022282	1.91317e-14	1.40736e-12	0.000458816	0.000347205	0.0006297	5.78916e-18
604	4.95693e-09	0.000572437	8.82377e-06	0.00021634	1.46041e-14	1.10257e-12	0.000461021	0.000340584	0.000623648	3.94069e-18
605	4.23164e-09	0.000568902	8.16705e-06	0.000210003	1.11304e-14	8.62454e-13	0.000462534	0.000333706	0.000617824	2.67609e-18
606	3.60833e-09	0.000565338	7.5533e-06	0.000203723	8.46941e-15	6.73581e-13	0.000463701	0.000326592	0.000612221	1.81302e-18
607	3.0733e-09	0.000561745	6.98022e-06	0.000197506	6.43439e-15	5.25254e-13	0.000464315	0.00031914	0.000606833	1.2254e-18
608	2.61459e-09	0.000558124	6.44556e-06	0.000191358	4.8806e-15	4.08954e-13	0.000464367	0.000311627	0.000601653	8.26275e-19
609	2.22179e-09	0.000554476	5.9472e-06	0.000185283	3.69614e-15	3.1791e-13	0.000463852	0.000303935	0.000596674	5.55833e-19
610	1.88584e-09	0.000550802	5.48306e-06	0.000179287	2.7947e-15	2.46752e-13	0.000462768	0.000296087	0.000591888	3.73023e-19
611	1.59885e-09	0.000547068	5.05117e-06	0.000173374	2.10976e-15	1.91224e-13	0.000461112	0.000288103	0.000587284	2.49747e-19
612	1.35397e-09	0.000543348	4.64964e-06	0.000167549	1.59016e-15	1.47962e-13	0.000458884	0.000280005	0.000582854	1.66816e-19
613	1.14529e-09	0.000539605	4.27666e-06	0.000161815	1.19663e-15	1.1431e-13	0.000456086	0.000271815	0.000578588	1.1116e-19
614	9.67654e-10	0.00053584	3.9305e-06	0.000156177	8.99065e-16	8.81742e-14	0.000452721	0.000263553	0.000574474	7.38976e-20
615	8.16632e-10	0.000532055	3.60951e-06	0.000150637	6.74422e-16	6.79088e-14	0.000448794	0.00025524	0.000570503	4.901e-20
616	6.88389e-10	0.000528251	3.31212e-06	0.000145159	5.05107e-16	5.22199e-14	0.000444311	0.000246896	0.000566662	3.24274e-20
617	5.79618e-10	0.000524395	3.03682e-06	0.00013983	3.77699e-16	4.00933e-14	0.000439281	0.000238543	0.00056294	2.14049e-20
618	4.87474e-10	0.00052056	2.72818e-06	0.000134609	2.8198e-16	3.07349e-14	0.000433716	0.000230199	0.000559326	1.40957e-20
619	4.09507e-10	0.00051671	2.49886e-06	0.000129498	2.10185e-16	2.35244e-14	0.000427626	0.000221883	0.000555807	9.26042e-21
620	3.43616e-10	0.000512847	2.28696e-06	0.000124499	1.56422e-16	1.79776e-14	0.000421027	0.000213614	0.000552371	6.06944e-21
621	2.87995e-10	0.000508972	2.09134e-06	0.000119613	1.16226e-16	1.37173e-14	0.000413934	0.000205408	0.000548952	3.96861e-21
622	2.41101e-10	0.000505088	1.91091e-06	0.000114843	8.62222e-17	1.04504e-14	0.000406366	0.000197282	0.000545654	2.58882e-21
623	2.0161e-10	0.000501195	1.74463e-06	0.00011019	6.38625e-17	7.94918e-15	0.000398343	0.000189252	0.000542402	1.68476e-21
624	1.68395e-10	0.000497297	1.59153e-06	0.000105655	4.72263e-17	6.03722e-15	0.000389796	0.000181332	0.000539185	1.09382e-21
625	1.4049e-10	0.000493394	1.45069e-06	0.000101239	3.48684e-17	4.57802e-15	0.000380949	0.000173537	0.000535992	7.08477e-22
626	1.17074e-10	0.00048949	1.32124e-06	9.69418e-05	2.57035e-17	3.46612e-15	0.000371717	0.000165763	0.000532811	4.57804e-22
627	9.74497e-11	0.000485584	1.20237e-06	9.27649e-05	1.89174e-17	2.6202e-15	0.000362128	0.000158268	0.000529631	2.95124e-22
628	8.10215e-11	0.000481644	1.0933e-06	8.87081e-05	1.39009e-17	1.97766e-15	0.000352212	0.000150931	0.000526441	1.89803e-22
629	6.72853e-11	0.000477746	9.93323e-07	8.47713e-05	1.01985e-17	1.49037e-15	0.000342001	0.000143761	0.000523231	1.2178e-22
630	5.58138e-11	0.000473852	9.01755e-07	8.09544e-05	7.47028e-18	1.12141e-15	0.000331528	0.000136768	0.000519936	7.79503e-23
631	4.6245e-11	0.000469932	8.17962e-07	7.72567e-05	5.46324e-18	8.42476e-16	0.000320827	0.000129958	0.000516662	4.97776e-23
632	3.82726e-11	0.000466023	7.41354e-07	7.36776e-05	3.98909e-18	6.31942e-16	0.000309932	0.000123339	0.000513339	3.17119e-23
633	3.16382e-11	0.000462163	6.71374e-07	7.02163e-05	2.9081e-18	4.73285e-16	0.000298879	0.000116917	0.000509958	2.01551e-23
634	2.61239e-11	0.000458315	6.07505e-07	6.68718e-05	2.11668e-18	3.5391e-16	0.000287706	0.000110697	0.000506509	1.27796e-23
635	2.15459e-11	0.000454484	5.49266e-07	6.36428e-05	1.53819e-18	2.64235e-16	0.000276448	0.000104681	0.000502987	8.08396e-24
636	1.77497e-11	0.000450669	4.43316e-07	6.05281e-05	1.11604e-18	1.96975e-16	0.000265142	9.88736e-05	0.000499383	5.10156e-24
637	1.46056e-11	0.000446875	4.00862e-07	5.7526e-05	8.08455e-19	1.46609e-16	0.000253824	9.32763e-05	0.000495691	3.21185e-24
638	1.20047e-11	0.000443103	3.62169e-07	5.4635e-05	5.84715e-19	1.08951e-16	0.000242532	8.78903e-05	0.000491905	2.01734e-24
639	9.85554e-12	0.000439355	3.26937e-07	5.18533e-05	4.22225e-19	8.08411e-17	0.000231298	8.27158e-05	0.000488019	1.26408e-24
640	8.08187e-12	0.000435633	2.94884e-07	4.9179e-05	3.04407e-19	5.98903e-17	0.000220159	7.77526e-05	0.000484028	7.90214e-25
641	6.6198e-12	0.00043194	2.6575e-07	4.66101e-05	2.19117e-19	4.43003e-17	0.000209147	7.29994e-05	0.000479928	4.92818e-25
642	5.41599e-12	0.000428241	2.39293e-07	4.41445e-05	1.57473e-19	3.27177e-17	0.000198292	6.84546e-05	0.000475715	3.0662e-25
643	4.42601e-12	0.000424614	2.15289e-07	4.17801e-05	1.12992e-19	2.41259e-17	0.000187626	6.41157e-05	0.000471386	1.90322e-25
644	3.61284e-12	0.000421022	1.9353e-07	3.95146e-05	8.09474e-20	1.77628e-17	0.000177176	5.99797e-05	0.000466937	1.17855e-25
645	2.94568e-12	0.000417467	1.73825e-07	3.73456e-05	5.78985e-20	1.30576e-17	0.000166967	5.60432e-05	0.000462311	7.28081e-26
646	2.39896e-12	0.000413951	1.55994e-07	3.52709e-05	4.13468e-20	9.58389e-18	0.000157024	5.23022e-05	0.000457624	4.48729e-26
647	1.95147e-12	0.000410442	1.39875e-07	3.32878e-05	2.948e-20	7.02338e-18	0.000147367	4.87523e-05	0.000452812	2.75906e-26
648	1.58563e-12	0.000407014	1.25317e-07	3.1394e-05	2.09857e-20	5.13896e-18	0.000138016	4.53889e-05	0.000447874	1.69243e-26
649	1.28689e-12	0.000403631	1.12179e-07	2.9587e-05	1.49153e-20	3.75431e-18	0.000128986	4.22067e-05	0.00044281	1.0357e-26
650	1.04324e-12	0.000400295	1.00334e-07	2.78641e-05	1.0584e-20	2.73849e-18	0.000120292	3.92006e-05	0.000437621	6.32308e-27
651	8.44745e-13	0.000397009	8.96646e-08	2.62229e-05	7.49857e-21	1.99442e-18	0.000111944	3.63649e-05	0.000432308	3.8512e-27
652	6.83234e-13	0.000393775	8.00624e-08	2.46607e-05	5.30418e-21	1.45027e-18	0.000103953	3.36938e-05	0.000426871	2.34011e-27
653	5.51968e-13	0.000390558	7.14285e-08	2.3175e-05	3.746e-21	1.05295e-18	9.63237e-05	3.11814e-05	0.000421314	1.41856e-27
654	4.4541e-13	0.000387435	6.36721e-08	2.17633e-05	2.64137e-21	7.63291e-19	8.90607e-05	2.88218e-05	0.000415637	8.57895e-28
655	3.5901e-13	0.000384368	5.67104e-08	2.04228e-05	1.85952e-21	5.52458e-19	8.21656e-05	2.66087e-05	0.000409844	5.17597e-28
656	2.89038e-13	0.000381361	5.04673e-08	1.91511e-05	1.30703e-21	3.99239e-19	7.56381e-05	2.45361e-05	0.000403938	3.11546e-28
657	2.32436e-13	0.000378414	4.48739e-08	1.79457e-05	9.17228e-22	2.88067e-19	6.94758e-05	2.25978e-05	0.000397922	1.87079e-28
658	1.86704e-13	0.000375529	3.98668e-08	1.6804e-05	6.42661e-22	2.07529e-19	6.36743e-05	2.07876e-05	0.0003918	1.12073e-28
659	1.49797e-13	0.000372708	3.53887e-08	1.57235e-05	4.4957e-22	1.49276e-19	5.82275e-05	1.90995e-05	0.000385577	6.69806e-29
660	1.20048e-13	0.000369953	3.13872e-08	1.47019e-05	3.13995e-22	1.07208e-19	5.31278e-05	1.75274e-05	0.000379256	3.99365e-29
661	9.60966e-14	0.00036723	2.78148e-08	1.37366e-05	2.18957e-22	7.68758e-20	4.83662e-05	1.60654e-05	0.000372843	2.37554e-29
662	7.68355e-14	0.000364613	2.46283e-08	1.28254e-05	1.52443e-22	5.50399e-20	4.39323e-05	1.47076e-05	0.000366343	1.40971e-29
663	6.13644e-14	0.000362067	2.17885e-08	1.19254e-05	1.05966e-22	3.93452e-20	3.98149e-05	1.34485e-05	0.000359761	8.34579e-30
664	4.89522e-14	0.000359608	1.926e-08	1.11197e-05	7.35417e-23	2.80822e-20	3.60018e-05	1.22824e-05	0.000353103	4.92922e-30
665	3.90058e-14	0.000357206	1.70106e-08	1.03609e-05	5.09581e-23	2.00122e-20	3.24799e-05	1.12039e-05	0.000346375	2.90444e-30
666	3.10447e-14	0.000354878	1.50113e-08	9.64668e-06	3.52536e-23	1.42392e-20	2.9236e-05	1.02079e-05	0.000339582	1.70733e-30
667	2.468e-14	0.00035259	1.32359e-08	8.97509e-06	2.43504e-23	1.01158e-20	2.62559e-05	9.28928e-06	0.000332731	1.00126e-30
668	1.95977e-14	0.000350416	1.16606e-08	8.34406e-06	1.67926e-23	7.17536e-21	2.35257e-05	8.44316e-06	0.000325829	5.85798e-31
669	1.55441e-14	0.000348319	1.02642e-08	7.75166e-06	1.15622e-23	5.08173e-21	2.10311e-05	7.66491e-06	0.000318824	3.41918e-31
670	1.23148e-14	0.0003463	9.02743e-09	7.19597e-06	7.94829e-24	3.59339e-21	1.87578e-05	6.95004e-06	0.000311846	1.99099e-31
671	9.74522e-15	0.00034436	7.93301e-09	6.67516e-06	5.45529e-24	2.53701e-21	1.66918e-05	6.29427e-06	0.000304781	1.15661e-31
672	7.70292e-15	0.000342499	6.96542e-09	6.18744e-06	3.73829e-24	1.78841e-21	1.4819e-05	5.69354e-06	0.000297751	6.70315e-32
673	6.08163e-15	0.000340719	6.11071e-09	5.73108e-06	2.55764e-24	1.25874e-21	1.3126e-05	5.14397e-06	0.000290702	3.87563e-32
674	4.79608e-15	0.000339019	5.35637e-09	5.30442e-06	1.74709e-24	8.8457e-22	1.15994e-05	4.64186e-06	0.000283642	2.23553e-32
675	3.77792e-15	0.000337409	4.69121e-09	4.90586e-06	1.19153e-24	6.20659e-22	1.02267e-05	4.18374e-06	0.000276577	1.28644e-32
676	2.97249e-15	0.000335873	4.1052e-09	4.53386e-06	8.11338e-25	4.3481e-22	8.99547e-06	3.7663e-06	0.000269514	7.38534e-33
677	2.33609e-15	0.00033442	3.58937e-09	4.18693e-06	5.51583e-25	3.04139e-22	7.80954e-06	3.38645e-06	0.000262461	4.22985e-33
678	1.83383e-15	0.000333049	3.13573e-09	3.86365e-06	3.74396e-25	2.12408e-22	6.84206e-06	3.04125e-06	0.000255424	2.41686e-33
679	1.43791e-15	0.00033176	2.73711e-09	3.56266e-06	2.53724e-25	1.48113e-22	5.98021e-06	2.72797e-06	0.000248411	1.37769e-33
680	1.12617e-15	0.000330554	2.38716e-09	3.28265e-06	1.71673e-25	1.0312e-22	5.21452e-06	2.44401e-06	0.000241429	7.83472e-34
681	8.81e-16	0.000329431	2.08021e-09	3.02238e-06	1.15973e-25	7.16832e-23	4.53608e-06	2.18699e-06	0.000234426	4.44497e-34
682	6.88415e-16	0.00032839	1.8112e-09	2.78064e-06	7.822e-26	4.97528e-23	3.93655e-06	1.95465e-06	0.000227532	2.51586e-34
683	5.3731e-16	0.000327432	1.57566e-09	2.55632e-06	5.26735e-26	3.44781e-23	3.40814e-06	1.74489e-06	0.000220688	1.42061e-34
684	4.18891e-16	0.000326556	1.36959e-09	2.34832e-06	3.54141e-26	2.38559e-23	2.94367e-06	1.55578e-06	0.0002139	8.00273e-35
685	3.26196e-16	0.000325761	1.18948e-09	2.15562e-06	2.37723e-26	1.64806e-23	2.53646e-06	1.38549e-06	0.000207175	4.49752e-35
686	2.53721e-16	0.000325048	1.03218e-09	1.97723e-06	1.59323e-26	1.13678e-23	2.18039e-06	1.23237e-06	0.000200518	2.52163e-35
687	1.97122e-16	0.000324415	8.94934e-10	1.81223e-06	1.06609e-26	7.82895e-24	1.86986e-06	1.09485e-06	0.000193877	1.41046e-35
688	1.52973e-16	0.000323862	7.75285e-10	1.6155e-06	7.12233e-27	5.38341e-24	1.59975e-06	9.71508e-07	0.000187383	7.8707e-36
689	1.18576e-16	0.000323389	6.71068e-10	1.47946e-06	4.75073e-27	3.69604e-24	1.36542e-06	8.61028e-07	0.000180973	4.38166e-36
690	9.18076e-17	0.000322994	5.80372e-10	1.35383e-06	3.16381e-27	2.53362e-24	1.16264e-06	7.62196e-07	0.000174654	2.43353e-36
691	7.10005e-17	0.000322676	5.01513e-10	1.23791e-06	2.10363e-27	1.7341e-24	9.87626e-07	6.73898e-07	0.00016843	1.34836e-36
692	5.48461e-17	0.000322436	4.33005e-10	1.13103e-06	1.3965e-27	1.18503e-24	8.36968e-07	5.95115e-07	0.000162306	7.45332e-37
693	4.23186e-17	0.00032227	3.73541e-10	1.03258e-06	9.25598e-28	8.08559e-25	7.07609e-07	5.24911e-07	0.000156287	4.11022e-37
694	3.2615e-17	0.000322179	3.21972e-10	9.41964e-07	6.12512e-28	5.50832e-25	5.96823e-07	4.62433e-07	0.000150376	2.26128e-37
695	2.51075e-17	0.000322161	2.7729e-10	8.58634e-07	4.04685e-28	3.74673e-25	5.02188e-07	4.06903e-07	0.000144578	1.24112e-37
696	1.9306e-17	0.000322215	2.38608e-10	7.82068e-07	2.66951e-28	2.54455e-25	4.21556e-07	3.57611e-07	0.000138896	6.79591e-38
697	1.4828e-17	0.000322339	2.0515e-10	7.11775e-07	1.75815e-28	1.72542e-25	3.53031e-07	3.13913e-07	0.000133334	3.71239e-38
698	1.13755e-17	0.000322532	1.76235e-10	6.47296e-07	1.15609e-28	1.16817e-25	2.94943e-07	2.75224e-07	0.000127894	2.02317e-38
699	8.71691e-18	0.000322793	1.51268e-10	5.882e-07	7.58993e-29	7.89663e-26	2.45828e-07	2.41014e-07	0.000122579	1.09998e-38
700	6.67198e-18	0.000323083	1.29729e-10	5.34082e-07	4.97502e-29	5.3297e-26	2.04406e-07	2.10803e-07	0.000117392	5.96632e-39
701	5.10092e-18	0.000323476	1.11164e-10	4.84566e-07	3.25584e-29	3.59162e-26	1.6956e-07	1.84157e-07	0.000112335	3.22851e-39
702	3.89531e-18	0.000323931	9.51755e-11	3.9684e-07	2.12736e-29	2.41659e-26	1.4032e-07	1.60686e-07	0.000107349	1.7429e-39
703	2.97124e-18	0.000324446	8.14182e-11	3.60076e-07	1.38781e-29	1.62346e-26	1.15847e-07	1.40039e-07	0.000102563	9.38669e-40
704	2.26378e-18	0.00032502	6.95909e-11	3.26455e-07	9.03921e-30	1.08894e-26	9.54159e-08	1.21898e-07	9.79108e-05	5.04344e-40
705	1.72279e-18	0.00032565	5.94318e-11	2.95735e-07	5.87816e-30	7.2928e-27	7.84013e-08	1.0598e-07	9.33925e-05	2.70342e-40
706	1.30957e-18	0.000326335	5.07131e-11	2.67691e-07	3.81648e-30	4.87651e-27	6.42679e-08	9.20296e-08	8.90092e-05	1.44568e-40
707	9.94326e-19	0.000327073	4.32371e-11	2.4211e-07	2.47398e-30	3.25574e-27	5.25573e-08	7.98198e-08	8.4761e-05	7.71265e-41
708	7.541e-19	0.00032786	3.68322e-11	2.18798e-07	1.60118e-30	2.17028e-27	4.28785e-08	6.91469e-08	8.06482e-05	4.10495e-41
709	5.71255e-19	0.000328697	3.13498e-11	1.97571e-07	1.03465e-30	1.44447e-27	3.48992e-08	5.98291e-08	7.66705e-05	2.17964e-41
710	4.32248e-19	0.000329544	2.6661e-11	1.78259e-07	6.6751e-31	9.59899e-28	2.83373e-08	5.17049e-08	7.28275e-05	1.15461e-41
711	3.2669e-19	0.000330473	2.26544e-11	1.60706e-07	4.29965e-31	6.36896e-28	2.29546e-08	4.46302e-08	6.91184e-05	6.10177e-42
712	2.46627e-19	0.000331443	1.92338e-11	1.44765e-07	2.76516e-31	4.21927e-28	1.85503e-08	3.84773e-08	6.55423e-05	3.21699e-42
713	1.85971e-19	0.000332453	1.63159e-11	1.30299e-07	1.77548e-31	2.79082e-28	1.49554e-08	3.31328e-08	6.2098e-05	1.69206e-42
714	1.40072e-19	0.0003335	1.38291e-11	1.17185e-07	1.13822e-31	1.84311e-28	1.20286e-08	2.84964e-08	5.87841e-05	8.87885e-43
715	1.0538e-19	0.000334582	1.17114e-11	1.05306e-07	7.28523e-32	1.21534e-28	9.65158e-09	2.44794e-08	5.55989e-05	4.64803e-43
716	7.91895e-20	0.000335696	9.90973e-12	9.45547e-08	4.65557e-32	8.00144e-29	7.72593e-09	2.10035e-08	5.25407e-05	2.42747e-43
717	5.94398e-20	0.000336841	8.37817e-12	8.48327e-08	2.97039e-32	5.25975e-29	6.16981e-09	1.79994e-08	4.96074e-05	1.26477e-43
718	4.45643e-20	0.000338013	7.07736e-12	7.6049e-08	1.89219e-32	3.45213e-29	4.91542e-09	1.54065e-08	4.67968e-05	6.57417e-44
719	3.33733e-20	0.00033921	5.97349e-12	6.81199e-08	1.20344e-32	2.26222e-29	3.90677e-09	1.31713e-08	4.41067e-05	3.40913e-44
720	2.49638e-20	0.00034043	5.03757e-12	6.09684e-08	7.64185e-33	1.48016e-29	3.09772e-09	1.12469e-08	4.15345e-05	1.76367e-44
721	1.8652e-20	0.000341671	4.24471e-12	5.45237e-08	4.84487e-33	9.66959e-30	2.45039e-09	9.59213e-09	3.90777e-05	9.1026e-45
722	1.392e-20	0.000342931	3.57364e-12	4.8721e-08	3.06673e-33	6.30715e-30	1.93374e-09	8.171e-09	3.67335e-05	4.6869e-45
723	1.03766e-20	0.000344206	3.00613e-12	4.35008e-08	1.93812e-33	4.10756e-30	1.52239e-09	6.95206e-09	3.4499e-05	2.40757e-45
724	7.72629e-21	0.000345495	2.52662e-12	3.88086e-08	1.22292e-33	2.67091e-30	1.19571e-09	5.90787e-09	3.23715e-05	1.2338e-45
725	5.7463e-21	0.000346795	2.12182e-12	3.45946e-08	7.70412e-34	1.73405e-30	9.36896e-10	5.01449e-09	3.03479e-05	6.30786e-46
726	4.26881e-21	0.000348103	1.78037e-12	3.08134e-08	4.84574e-34	1.12406e-30	7.32362e-10	4.25109e-09	2.84251e-05	3.2173e-46
727	3.16757e-21	0.000349419	1.49262e-12	2.74234e-08	3.04304e-34	7.27514e-31	5.71121e-10	3.59959e-09	2.66e-05	1.6371e-46
728	2.34772e-21	0.000350739	1.25032e-12	2.43866e-08	1.90795e-34	4.70132e-31	4.44323e-10	3.04428e-09	2.48696e-05	8.31057e-47
729	1.73808e-21	0.000352061	1.04648e-12	2.16687e-08	1.19436e-34	3.03336e-31	3.44856e-10	2.57154e-09	2.32305e-05	4.20881e-47
730	1.28526e-21	0.000353349	8.75129e-13	1.92382e-08	7.46478e-35	1.95413e-31	2.6702e-10	2.16961e-09	2.16796e-05	2.12647e-47
731	9.49324e-22	0.000354671	7.31223e-13	1.70665e-08	4.65809e-35	1.25692e-31	2.06262e-10	1.8283e-09	2.02137e-05	1.07185e-47
732	7.00389e-22	0.000355989	6.10468e-13	1.51278e-08	2.90209e-35	8.07217e-32	1.58951e-10	1.53884e-09	1.88296e-05	5.38988e-48
733	5.16137e-22	0.0003573	5.09227e-13	1.33986e-08	1.80519e-35	5.17603e-32	1.22201e-10	1.29365e-09	1.75242e-05	2.70394e-48
734	3.79919e-22	0.000358603	4.24419e-13	1.18574e-08	1.12111e-35	3.31382e-32	9.37247e-11	1.08622e-09	1.62942e-05	1.35328e-48
735	2.79331e-22	0.000359895	3.53437e-13	1.04851e-08	6.95153e-36	2.1183e-32	7.17137e-11	9.10957e-10	1.51364e-05	6.75697e-49
736	2.05139e-22	0.000361174	2.9408e-13	9.2641e-09	4.30354e-36	1.35198e-32	5.47417e-11	7.63056e-10	1.40479e-05	3.3658e-49
737	1.50479e-22	0.00036244	2.44486e-13	8.17872e-09	2.66e-36	8.61547e-33	4.16872e-11	6.38401e-10	1.30255e-05	1.67262e-49
738	1.10257e-22	0.00036369	2.03085e-13	7.21468e-09	1.64153e-36	5.48168e-33	3.16705e-11	5.33469e-10	1.20663e-05	8.29236e-50
739	8.06936e-23	0.000364921	1.68553e-13	6.35915e-09	1.01141e-36	3.48236e-33	2.40036e-11	4.45249e-10	1.11672e-05	4.1014e-50
740	5.89891e-23	0.000366134	1.39775e-13	5.60055e-09	6.22177e-37	2.20882e-33	1.81495e-11	3.71172e-10	1.03255e-05	2.02376e-50
741	4.3073e-23	0.000367325	1.15813e-13	4.92848e-09	3.82131e-37	1.39885e-33	1.36906e-11	3.09049e-10	9.53821e-06	9.96225e-51
742	3.14152e-23	0.000368494	9.58787e-14	4.33356e-09	2.34327e-37	8.84522e-34	1.03026e-11	2.57014e-10	8.747e-06	4.89248e-51
743	2.28863e-23	0.000369639	7.93088e-14	3.80739e-09	1.43464e-37	5.58433e-34	7.73463e-12	2.13483e-10	8.06721e-06	2.39703e-51
744	1.66538e-23	0.000370724	6.55473e-14	3.34241e-09	8.76949e-38	3.52014e-34	5.79297e-12	1.77113e-10	7.43312e-06	1.17163e-51
745	1.21046e-23	0.000371819	5.41282e-14	2.93185e-09	5.352e-38	2.21551e-34	4.32844e-12	1.46763e-10	6.84229e-06	5.7132e-52
746	8.78798e-24	0.000372887	4.46609e-14	2.56965e-09	3.26114e-38	1.39224e-34	3.22648e-12	1.21467e-10	6.29238e-06	2.77934e-52
747	6.37278e-24	0.000373926	3.68186e-14	2.25038e-09	1.98396e-38	8.7353e-35	2.39936e-12	1.00411e-10	5.7811e-06	1.34889e-52
748	4.61604e-24	0.000374935	3.03278e-14	1.9692e-09	1.20506e-38	5.47229e-35	1.78004e-12	8.2905e-11	5.30625e-06	6.53105e-53
749	3.33973e-24	0.000375912	2.49603e-14	1.72176e-09	7.3079e-39	3.42283e-35	1.31744e-12	6.8369e-11	4.86571e-06	3.15473e-53
750	2.41354e-24	0.000376858	2.05255e-14	1.50419e-09	4.42475e-39	2.1376e-35	9.72752e-13	5.6314e-11	4.45743e-06	1.52025e-53
751	1.7422e-24	0.000377771	1.68645e-14	1.31307e-09	2.67482e-39	1.33289e-35	7.16541e-13	4.63289e-11	4.07947e-06	7.30869e-54
752	1.25615e-24	0.000378652	1.38449e-14	1.1453e-09	1.61441e-39	8.29828e-36	5.2656e-13	3.80685e-11	3.72994e-06	3.50539e-54
753	9.04666e-25	0.000379498	1.13563e-14	9.98165e-10	9.72839e-40	5.1583e-36	3.86032e-13	3.12434e-11	3.40706e-06	1.67728e-54
754	6.50781e-25	0.00038031	9.30727e-15	8.69231e-10	5.85302e-40	3.20148e-36	2.82336e-13	2.56112e-11	3.10911e-06	8.00661e-55
755	4.67609e-25	0.000381087	7.62153e-15	7.56342e-10	3.51585e-40	1.98391e-36	2.06005e-13	2.09691e-11	2.83446e-06	3.81298e-55
756	3.35607e-25	0.000381829	6.23586e-15	6.57584e-10	2.10858e-40	1.22749e-36	1.49954e-13	1.71477e-11	2.58156e-06	1.81156e-55
757	2.40592e-25	0.000382535	5.09784e-15	5.71261e-10	1.26259e-40	7.58295e-37	1.08894e-13	1.4006e-11	2.34895e-06	8.58641e-56
758	1.72279e-25	0.000383207	4.164e-15	4.9587e-10	7.54821e-41	4.67719e-37	7.88899e-14	1.14261e-11	2.13521e-06	4.06017e-56
759	1.23221e-25	0.000383843	3.39837e-15	4.30082e-10	4.50544e-41	2.88043e-37	5.70171e-14	9.31026e-12	1.93903e-06	1.91536e-56
760	8.80313e-26	0.000384443	2.77119e-15	3.72721e-10	2.68498e-41	1.77115e-37	4.1111e-14	7.57711e-12	1.70217e-06	9.01421e-57
761	6.2819e-26	0.000385008	2.25785e-15	3.22751e-10	1.59755e-41	1.08738e-37	2.95718e-14	6.15919e-12	1.54426e-06	4.23232e-57
762	4.4776e-26	0.000385538	1.83807e-15	2.79255e-10	9.49031e-42	6.66544e-38	2.12211e-14	5.0006e-12	1.3996e-06	1.98245e-57
763	3.18788e-26	0.000386033	1.49507e-15	2.41426e-10	5.62881e-42	4.07947e-38	1.51923e-14	4.05508e-12	1.26721e-06	9.26396e-58
764	2.26704e-26	0.000386494	1.21506e-15	2.08554e-10	3.33322e-42	2.4929e-38	1.08505e-14	3.28439e-12	1.14619e-06	4.31882e-58
765	1.61034e-26	0.00038692	9.86658e-16	1.80012e-10	1.9707e-42	1.52101e-38	7.73112e-15	2.65699e-12	1.03569e-06	2.00866e-58
766	1.14255e-26	0.000387313	8.00519e-16	1.55251e-10	1.16329e-42	9.26579e-39	5.49546e-15	2.14685e-12	9.34901e-07	9.32007e-59
767	8.09721e-27	0.000387674	6.48952e-16	1.33789e-10	6.85597e-43	5.63586e-39	3.89703e-15	1.73258e-12	8.43071e-07	4.31425e-59
768	5.73187e-27	0.000388002	5.25639e-16	1.152e-10	4.03421e-43	3.42265e-39	2.75697e-15	1.39657e-12	7.59498e-07	1.99234e-59
769	4.05283e-27	0.000388299	4.25401e-16	9.91145e-11	2.37006e-43	2.07535e-39	1.9458e-15	1.12437e-12	6.83521e-07	9.17898e-60
770	2.86234e-27	0.000388565	3.43988e-16	8.52062e-11	1.39018e-43	1.25645e-39	1.37003e-15	9.04142e-13	6.14527e-07	4.21889e-60
771	2.01923e-27	0.000388802	2.77923e-16	7.31906e-11	8.14129e-44	7.59496e-40	9.62352e-16	7.26175e-13	5.51941e-07	1.93452e-60
772	1.42282e-27	0.00038901	2.24357e-16	6.28188e-11	4.76021e-44	4.58386e-40	6.7438e-16	5.82539e-13	4.95232e-07	8.84959e-61
773	1.00142e-27	0.00038919	1.80964e-16	5.38733e-11	2.77888e-44	2.76225e-40	4.71458e-16	4.66753e-13	4.43902e-07	4.03873e-61
774	7.04017e-28	0.000389344	1.4584e-16	4.61645e-11	1.61966e-44	1.66195e-40	3.28814e-16	3.73531e-13	3.97493e-07	1.83882e-61
775	4.94369e-28	0.000389473	1.17435e-16	3.95269e-11	9.4252e-45	9.98392e-41	2.28784e-16	2.9857e-13	3.55578e-07	8.35228e-62
776	3.46753e-28	0.000389577	9.4483e-17	3.38164e-11	5.47604e-45	5.98838e-41	1.58807e-16	2.38365e-13	3.17764e-07	3.78481e-62
777	2.42935e-28	0.000389659	7.5953e-17	2.89076e-11	3.17654e-45	3.58627e-41	1.09971e-16	1.90072e-13	2.83685e-07	1.71102e-62
778	1.70005e-28	0.000389719	6.10058e-17	2.46914e-11	1.83972e-45	2.14438e-41	7.5973e-17	1.51381e-13	2.53007e-07	7.71684e-63
779	1.18832e-28	0.000389759	4.8959e-17	2.10732e-11	1.0638e-45	1.28023e-41	5.23609e-17	1.20422e-13	2.25419e-07	3.47213e-63
780	8.29672e-29	0.00038978	3.9258e-17	1.79707e-11	6.14157e-46	7.63127e-42	3.60017e-17	9.56789e-14	2.00638e-07	1.55857e-63
781	5.78602e-29	0.000389783	3.14528e-17	1.53126e-11	3.54005e-46	4.54185e-42	2.46949e-17	7.59287e-14	1.78402e-07	6.97955e-64
782	4.03047e-29	0.000389771	2.51783e-17	1.30372e-11	2.03728e-46	2.69895e-42	1.6899e-17	6.0183e-14	1.5847e-07	3.11819e-64
783	2.80435e-29	0.000389744	2.01385e-17	1.1091e-11	1.17058e-46	1.60133e-42	1.15367e-17	4.76453e-14	1.40624e-07	1.38979e-64
784	1.94899e-29	0.000389704	1.6094e-17	9.42768e-12	6.71529e-47	9.48625e-43	7.85722e-18	3.76743e-14	1.24663e-07	6.17972e-65
785	1.35297e-29	0.000389652	1.2851e-17	8.00737e-12	3.84625e-47	5.61091e-43	5.33858e-18	2.97542e-14	1.10402e-07	2.74133e-65
786	9.38136e-30	0.000389591	1.02528e-17	6.79555e-12	2.19949e-47	3.31358e-43	3.61869e-18	2.34709e-14	9.76738e-08	1.21318e-65
787	6.4975e-30	0.000389522	8.17305e-18	5.76249e-12	1.25579e-47	1.95383e-43	2.44706e-18	1.84923e-14	8.63264e-08	5.35628e-66
788	4.49497e-30	0.000389445	6.5097e-18	4.88253e-12	7.1585e-48	1.15028e-43	1.65084e-18	1.45522e-14	7.62207e-08	2.35925e-66
789	3.10606e-30	0.000389364	5.18052e-18	4.13362e-12	4.07416e-48	6.7615e-44	1.11105e-18	1.14379e-14	6.72304e-08	1.03671e-66
790	2.14384e-30	0.000389243	4.11927e-18	3.49676e-12	2.31508e-48	3.96835e-44	7.4599e-19	8.97929e-15	5.92408e-08	4.54476e-67
791	1.47801e-30	0.000389158	3.27267e-18	2.95564e-12	1.31342e-48	2.32542e-44	4.99688e-19	7.04071e-15	5.21483e-08	1.98764e-67
792	1.0178e-30	0.000389073	2.59788e-18	2.49624e-12	7.43965e-49	1.36057e-44	3.33913e-19	5.51403e-15	4.58588e-08	8.67238e-68
793	7.00081e-31	0.000388989	2.06049e-18	2.10655e-12	4.20738e-49	7.94809e-45	2.22605e-19	4.3132e-15	4.02874e-08	3.77495e-68
794	4.80989e-31	0.000388907	1.6329e-18	1.77627e-12	2.37565e-49	4.63587e-45	1.48049e-19	3.36984e-15	3.53572e-08	1.63929e-68
795	3.30083e-31	0.000388829	1.29295e-18	1.49656e-12	1.33925e-49	2.69977e-45	9.82301e-20	2.62965e-15	3.09992e-08	7.1019e-69
796	2.26263e-31	0.000388757	1.02291e-18	1.25988e-12	7.53798e-50	1.56981e-45	6.50207e-20	2.04957e-15	2.71511e-08	3.06948e-69
797	1.54918e-31	0.000388691	8.08594e-19	1.05978e-12	4.23601e-50	9.11365e-46	4.29365e-20	1.59554e-15	2.37567e-08	1.32351e-69
798	1.05948e-31	0.000388634	6.38642e-19	8.90741e-13	2.37668e-50	5.28279e-46	2.82859e-20	1.2406e-15	2.07658e-08	5.69329e-70
799	7.23747e-32	0.000388587	5.03988e-19	7.48062e-13	1.33136e-50	3.05746e-46	1.85901e-20	9.6346e-16	1.81332e-08	2.44327e-70
800	4.93833e-32	0.000388516	3.97391e-19	6.27731e-13	7.44612e-51	1.76678e-46	1.21888e-20	7.47333e-16	1.58185e-08	1.04605e-70
801	3.36569e-32	0.000388495	3.13077e-19	5.26332e-13	4.15791e-51	1.01937e-46	7.97275e-21	5.78992e-16	1.37853e-08	4.46793e-71
802	2.29123e-32	0.000388488	2.46444e-19	4.40957e-13	2.3181e-51	5.87226e-47	5.20264e-21	4.48033e-16	1.20014e-08	1.90385e-71
803	1.55799e-32	0.000388461	1.9383e-19	3.69133e-13	1.29033e-51	3.37757e-47	3.38695e-21	3.46279e-16	1.04379e-08	8.09339e-72
804	1.05819e-32	0.000388487	1.52321e-19	3.08758e-13	7.17096e-52	1.93968e-47	2.19969e-21	2.67313e-16	9.0689e-09	3.43243e-72
805	7.17896e-33	0.00038853	1.196e-19	2.58051e-13	3.97893e-52	1.11219e-47	1.42522e-21	2.06107e-16	7.87156e-09	1.45226e-72
806	4.86475e-33	0.000388591	9.38296e-20	2.15497e-13	2.20427e-52	6.36732e-48	9.21233e-22	1.58724e-16	6.82544e-09	6.13001e-73
807	3.29277e-33	0.000388672	7.35501e-20	1.79816e-13	1.2192e-52	3.63964e-48	5.94055e-22	1.22088e-16	5.91239e-09	2.58137e-73
808	2.22619e-33	0.000388772	5.76051e-20	1.49922e-13	6.73282e-53	2.07724e-48	3.82166e-22	9.37953e-17	5.11634e-09	1.08445e-73
809	1.50337e-33	0.000388893	4.5079e-20	1.24897e-13	3.71218e-53	1.18369e-48	2.4527e-22	7.19727e-17	4.42302e-09	4.54512e-74
810	1.01407e-33	0.000389037	3.5247e-20	1.03965e-13	2.04349e-53	6.7347e-49	1.57038e-22	5.51611e-17	3.81981e-09	1.90043e-74
811	6.83239e-34	0.000389202	2.75363e-20	8.64719e-14	1.12312e-53	3.8258e-49	1.00308e-22	4.22256e-17	3.29555e-09	7.9274e-75
812	4.5981e-34	0.000389391	2.14944e-20	7.18641e-14	6.16296e-54	2.16997e-49	6.39195e-23	3.22848e-17	2.84039e-09	3.299e-75
813	3.0909e-34	0.000389604	1.6764e-20	5.96759e-14	3.37648e-54	1.22888e-49	4.06349e-23	2.46546e-17	2.44563e-09	1.36964e-75
814	2.07535e-34	0.000389841	1.30637e-20	4.95149e-14	1.84693e-54	6.94848e-50	2.57711e-23	1.88052e-17	2.10362e-09	5.67288e-76
815	1.39188e-34	0.000390103	1.01716e-20	4.1051e-14	1.00867e-54	3.9228e-50	1.63056e-23	1.43263e-17	1.80762e-09	2.34408e-76
816	9.32416e-35	0.00039039	7.91314e-21	3.40064e-14	5.4999e-55	2.2112e-50	1.02921e-23	1.09011e-17	1.5517e-09	9.66306e-77
817	6.23908e-35	0.000390702	6.15095e-21	2.8148e-14	2.99414e-55	1.24448e-50	6.48104e-24	8.28484e-18	1.33069e-09	3.97401e-77
818	4.16996e-35	0.00039104	4.77717e-21	2.32801e-14	1.62743e-55	6.99311e-51	4.07147e-24	6.28893e-18	1.14e-09	1.63048e-77
819	2.78384e-35	0.000391404	3.70711e-21	1.92386e-14	8.83164e-56	3.92356e-51	2.55168e-24	4.76813e-18	9.75659e-10	6.67384e-78
820	1.85634e-35	0.000391793	2.87431e-21	1.58858e-14	4.78511e-56	2.19793e-51	1.5954e-24	3.61075e-18	8.34169e-10	2.72526e-78
821	1.23644e-35	0.000392208	2.22673e-21	1.31068e-14	2.58853e-56	1.22935e-51	9.95133e-25	2.73102e-18	7.12482e-10	1.11023e-78
822	8.22598e-36	0.000392649	1.7236e-21	1.08053e-14	1.39806e-56	6.86533e-52	6.19242e-25	2.06315e-18	6.07935e-10	4.51222e-79
823	5.46644e-36	0.000393115	1.33303e-21	8.90067e-15	7.5389e-57	3.82801e-52	3.84422e-25	1.55674e-18	5.18207e-10	1.82953e-79
824	3.62846e-36	0.000393605	1.0301e-21	7.32589e-15	4.05884e-57	2.13113e-52	2.38081e-25	1.17322e-18	4.41279e-10	7.40053e-80
825	2.40569e-36	0.000394121	7.95343e-22	6.02488e-15	2.18176e-57	1.1846e-52	1.47098e-25	8.83125e-19	3.75393e-10	2.98647e-80
826	1.59316e-36	0.00039466	6.1357e-22	4.95092e-15	1.1709e-57	6.57449e-53	9.06693e-26	6.63961e-19	3.19023e-10	1.20234e-80
827	1.05385e-36	0.000395223	4.72943e-22	4.06513e-15	6.27404e-58	3.64314e-53	5.57546e-26	4.98587e-19	2.70846e-10	4.8291e-81
828	6.96309e-37	0.000395808	3.6424e-22	3.33512e-15	3.35648e-58	2.01565e-53	3.42034e-26	3.73954e-19	2.29713e-10	1.93499e-81
829	4.59542e-37	0.000396416	2.80287e-22	2.73401e-15	1.7928e-58	1.11348e-53	2.09327e-26	2.80139e-19	1.94631e-10	7.73507e-82
830	3.02934e-37	0.000397045	2.15502e-22	2.23943e-15	9.5607e-59	6.14147e-54	1.27806e-26	2.09608e-19	1.64741e-10	3.08476e-82
831	1.99468e-37	0.000397694	1.65553e-22	1.83285e-15	5.09048e-59	3.38212e-54	7.78474e-27	1.56647e-19	1.39301e-10	1.2273e-82
832	1.31189e-37	0.000398363	1.27074e-22	1.49887e-15	2.70607e-59	1.85965e-54	4.73048e-27	1.16926e-19	1.17672e-10	4.87142e-83
833	8.61837e-38	0.000399049	9.74566e-23	1.22477e-15	1.43625e-59	1.02094e-54	2.86771e-27	8.71729e-20	9.93005e-11	1.929e-83
834	5.65526e-38	0.000399753	7.46794e-23	9.9998e-16	7.61081e-60	5.59619e-55	1.73433e-27	6.49127e-20	8.37133e-11	7.62043e-84
835	3.70665e-38	0.000400473	5.71776e-23	8.15793e-16	4.02664e-60	3.06275e-55	1.0464e-27	4.82788e-20	7.0502e-11	3.00331e-84
836	2.42667e-38	0.000401173	4.37407e-23	6.64995e-16	2.12699e-60	1.67362e-55	6.29843e-28	3.58642e-20	5.93159e-11	1.18085e-84
837	1.58687e-38	0.000401923	3.34334e-23	5.41636e-16	1.12176e-60	9.13118e-56	3.78212e-28	2.661e-20	4.98545e-11	4.6319e-85
838	1.03651e-38	0.000402684	2.55335e-23	4.40804e-16	5.90669e-61	4.97419e-56	2.26571e-28	1.972e-20	4.18602e-11	1.81258e-85
839	6.76249e-39	0.000403456	1.94839e-23	3.58455e-16	3.10527e-61	2.70548e-56	1.35408e-28	1.45964e-20	3.51124e-11	7.07635e-86
840	4.40697e-39	0.000404236	1.48551e-23	2.91255e-16	1.62992e-61	1.46924e-56	8.07329e-29	1.07911e-20	2.94228e-11	2.75609e-86
841	2.86863e-39	0.000405024	1.13165e-23	2.36463e-16	8.54166e-62	7.96644e-57	4.80204e-29	7.96825e-21	2.46304e-11	1.0709e-86
842	1.86514e-39	0.000405816	8.61355e-24	1.91823e-16	4.4692e-62	4.31283e-57	2.8495e-29	5.87677e-21	2.05978e-11	4.15124e-87
843	1.21129e-39	0.000406612	6.5507e-24	1.55486e-16	2.33469e-62	2.33124e-57	1.68686e-29	4.32905e-21	1.72082e-11	1.60539e-87
844	7.85751e-40	0.00040741	4.9777e-24	1.2593e-16	1.21769e-62	1.25816e-57	9.9623e-30	3.18512e-21	1.43619e-11	6.19374e-88
845	5.09124e-40	0.000408207	3.77924e-24	1.0191e-16	6.341e-63	6.77971e-58	5.86958e-30	2.34065e-21	1.19743e-11	2.38396e-88
846	3.29506e-40	0.000409003	2.86691e-24	8.24058e-17	3.29677e-63	3.64764e-58	3.45003e-30	1.71801e-21	9.97366e-12	9.15417e-89
847	2.13012e-40	0.000409795	2.173e-24	6.65805e-17	1.71132e-63	1.95947e-58	2.02305e-30	1.25949e-21	8.29892e-12	3.5068e-89
848	1.37545e-40	0.000410581	1.64566e-24	5.3751e-17	8.86916e-64	1.05097e-58	1.18348e-30	9.22233e-22	6.89845e-12	1.34022e-89
849	8.87133e-41	0.000411359	1.24525e-24	4.33587e-17	4.58929e-64	5.62818e-59	6.90684e-31	6.74475e-22	5.72855e-12	5.10989e-90
850	5.71522e-41	0.000412127	9.41473e-25	3.49475e-17	2.37093e-64	3.00934e-59	4.02131e-31	4.92685e-22	4.75228e-12	1.94366e-90
851	3.67771e-41	0.000412883	7.11204e-25	2.81453e-17	1.22294e-64	1.60657e-59	2.33574e-31	3.5946e-22	3.93842e-12	7.37569e-91
852	2.36387e-41	0.000413625	5.36803e-25	2.26488e-17	6.29795e-65	8.56357e-60	1.35347e-31	2.61946e-22	3.26066e-12	2.79227e-91
853	1.51765e-41	0.000414351	4.04829e-25	1.8211e-17	3.23822e-65	4.55759e-60	7.82425e-32	1.90656e-22	2.69682e-12	1.05459e-91
854	9.73236e-42	0.000415058	3.05044e-25	1.4631e-17	1.66235e-65	2.42181e-60	4.51236e-32	1.38601e-22	2.22824e-12	3.9736e-92
855	6.234e-42	0.000415745	2.29662e-25	1.17453e-17	8.52021e-66	1.28491e-60	2.59617e-32	1.00638e-22	1.83923e-12	1.49368e-92
856	3.98857e-42	0.00041641	1.72763e-25	9.42115e-18	4.36003e-66	6.80658e-61	1.49015e-32	7.29856e-23	1.51661e-12	5.60146e-93
857	2.54899e-42	0.000417049	1.29851e-25	7.55082e-18	2.22761e-66	3.60008e-61	8.5329e-33	5.28677e-23	1.24932e-12	2.09565e-93
858	1.62712e-42	0.000417662	9.75165e-26	6.04692e-18	1.13631e-66	1.90116e-61	4.87451e-33	3.82491e-23	1.0281e-12	7.82183e-94
859	1.03746e-42	0.000418245	7.31719e-26	4.83865e-18	5.78721e-67	1.00243e-61	2.77801e-33	2.76395e-23	8.45209e-13	2.91253e-94
860	6.60734e-43	0.000418797	5.48588e-26	3.8687e-18	2.94273e-67	5.27731e-62	1.57944e-33	1.99489e-23	6.94152e-13	1.08195e-94
861	4.20321e-43	0.000419316	4.10944e-26	3.09069e-18	1.49398e-67	2.77395e-62	8.95864e-34	1.43809e-23	5.69519e-13	4.00972e-95
862	2.67078e-43	0.000419799	3.07577e-26	2.46715e-18	7.57263e-68	1.45582e-62	5.06931e-34	1.03545e-23	4.66794e-13	1.4825e-95
863	1.6951e-43	0.000420244	2.30018e-26	1.96782e-18	3.83231e-68	7.6286e-63	2.8617e-34	7.44653e-24	3.82213e-13	5.46823e-96
864	1.07461e-43	0.000420649	1.71871e-26	1.56829e-18	1.93636e-68	3.99123e-63	1.61163e-34	5.34879e-24	3.12643e-13	2.01221e-96
865	6.80474e-44	0.000421013	1.28316e-26	1.24887e-18	9.76835e-69	2.08494e-63	9.05478e-35	3.83739e-24	2.5548e-13	7.38704e-97
866	4.30399e-44	0.000421297	9.57177e-27	9.93705e-19	4.92003e-69	1.08745e-63	5.07525e-35	2.74976e-24	2.08558e-13	2.70546e-97
867	2.71915e-44	0.000421573	7.1341e-27	7.90038e-19	2.47414e-69	5.66299e-64	2.83795e-35	1.96803e-24	1.70083e-13	9.88516e-98
868	1.71591e-44	0.0004218	5.31277e-27	6.27608e-19	1.2422e-69	2.94449e-64	1.58314e-35	1.40685e-24	1.38566e-13	3.60329e-98
869	1.08158e-44	0.000421977	3.95311e-27	4.98172e-19	6.22689e-70	1.52862e-64	8.81058e-36	1.00448e-24	1.12776e-13	1.31035e-98
870	6.8096e-45	0.000422103	2.93894e-27	3.95112e-19	3.11645e-70	7.92348e-65	4.89167e-36	7.16333e-25	9.16942e-14	4.7539e-99
871	4.28239e-45	0.000422174	2.18312e-27	3.1312e-19	1.55726e-70	4.10069e-65	2.70942e-36	5.1023e-25	7.44782e-14	1.7206e-99
872	2.69e-45	0.00042219	1.62032e-27	2.47943e-19	7.76912e-71	2.11896e-65	1.49715e-36	3.62991e-25	6.04337e-14	6.2128e-100
873	1.6878e-45	0.000422148	1.20159e-27	1.96175e-19	3.86985e-71	1.09324e-65	8.2532e-37	2.57931e-25	4.89884e-14	2.238e-100
874	1.05776e-45	0.000422046	8.90329e-28	1.5509e-19	1.92454e-71	5.63163e-66	4.53886e-37	1.83059e-25	3.96708e-14	8.043e-101
875	6.62151e-46	0.000421884	6.59141e-28	1.22511e-19	9.55586e-72	2.89653e-66	2.49023e-37	1.29764e-25	3.20931e-14	2.8836e-101
876	4.14025e-46	0.00042166	4.87574e-28	9.6698e-20	4.73722e-72	1.48747e-66	1.36302e-37	9.18753e-26	2.59367e-14	1.0314e-101
877	2.58582e-46	0.000421371	3.60362e-28	7.62621e-20	2.34471e-72	7.62679e-67	7.4427e-38	6.49712e-26	2.09403e-14	3.6805e-102
878	1.61313e-46	0.000421017	2.66116e-28	6.00966e-20	1.15868e-72	3.90447e-67	4.05442e-38	4.58903e-26	1.68893e-14	1.3102e-102
879	1.00518e-46	0.000420596	1.96354e-28	4.73197e-20	5.71677e-73	1.99576e-67	2.2034e-38	3.23743e-26	1.36084e-14	4.6533e-103
880	6.2563e-47	0.000420106	1.44758e-28	3.72292e-20	2.8161e-73	1.01854e-67	1.19462e-38	2.28117e-26	1.09538e-14	1.6487e-103
881	3.88949e-47	0.000419547	1.0663e-28	2.92668e-20	1.38502e-73	5.19012e-68	6.46145e-39	1.60544e-26	8.80815e-15	5.8278e-104
882	2.41529e-47	0.000418917	7.8479e-29	2.29888e-20	6.80104e-74	2.64058e-68	3.48659e-39	1.12852e-26	7.07569e-15	2.0551e-104
883	1.49812e-47	0.000418216	5.77114e-29	1.8043e-20	3.3343e-74	1.34137e-68	1.87689e-39	7.92319e-27	5.67827e-15	7.2301e-105
884	9.28163e-48	0.000417441	4.24038e-29	1.41498e-20	1.63209e-74	6.80335e-69	1.00797e-39	5.55612e-27	4.55226e-15	2.5376e-105
885	5.74385e-48	0.000416593	3.11303e-29	1.10877e-20	7.9762e-75	3.44526e-69	5.40033e-40	3.89154e-27	3.64587e-15	8.8852e-106
886	3.55045e-48	0.000415669	2.28347e-29	8.68129e-21	3.89187e-75	1.742e-69	2.88645e-40	2.72238e-27	2.91701e-15	3.1038e-106
887	2.19212e-48	0.000414671	1.67357e-29	6.79166e-21	1.89597e-75	8.79425e-70	1.53913e-40	1.9022e-27	2.33152e-15	1.0816e-106
888	1.35191e-48	0.000413596	1.22554e-29	5.30907e-21	9.22177e-76	4.43277e-70	8.18755e-41	1.32752e-27	1.86167e-15	3.7606e-107
889	8.3278e-49	0.000412444	8.96699e-30	4.14678e-21	4.47825e-76	2.23089e-70	4.34512e-41	9.25346e-28	1.48501e-15	1.3043e-107
890	5.12406e-49	0.000411214	6.55542e-30	3.23633e-21	2.17127e-76	1.121e-70	2.30047e-41	6.44238e-28	1.18337e-15	4.5134e-108
891	3.1492e-49	0.000409907	4.78838e-30	2.52374e-21	1.05106e-76	5.62417e-71	1.21507e-41	4.47988e-28	9.42054e-16	1.5581e-108
892	1.93324e-49	0.000408522	3.49472e-30	1.96647e-21	5.07991e-77	2.81733e-71	6.40256e-42	3.11147e-28	7.49192e-16	5.366e-109
893	1.18542e-49	0.000407057	2.54842e-30	1.53102e-21	2.45128e-77	1.4091e-71	3.36569e-42	2.15845e-28	5.95215e-16	1.8436e-109
894	7.26042e-50	0.000405515	1.8568e-30	1.19103e-21	1.18098e-77	7.03676e-72	1.76507e-42	1.49554e-28	4.72409e-16	6.3195e-110
895	4.44172e-50	0.000403893	1.35174e-30	9.25796e-22	5.68068e-78	3.50856e-72	9.23461e-43	1.03498e-28	3.74564e-16	2.161e-110
896	2.7142e-50	0.000402192	9.83237e-31	7.19048e-22	2.72816e-78	1.74667e-72	4.81996e-43	7.15395e-29	2.96686e-16	7.3723e-111
897	1.65666e-50	0.000400413	7.14591e-31	5.58021e-22	1.30813e-78	8.68194e-73	2.50979e-43	4.93897e-29	2.34764e-16	2.5091e-111
898	1.01001e-50	0.000398555	5.18909e-31	4.32707e-22	6.26242e-79	4.30873e-73	1.30376e-43	3.4057e-29	1.85579e-16	8.5195e-112
899	6.15061e-51	0.000396618	3.76496e-31	3.35264e-22	2.99326e-79	2.13505e-73	6.75658e-44	2.3456e-29	1.46551e-16	2.8859e-112
900	3.74122e-51	0.000394604	2.72939e-31	2.59555e-22	1.42842e-79	1.05631e-73	3.49321e-44	1.61355e-29	1.15615e-16	9.7526e-113
901	2.27305e-51	0.000392511	1.97699e-31	2.00781e-22	6.80582e-80	5.21797e-74	1.80173e-44	1.10863e-29	9.11174e-17	3.288e-113
902	1.37945e-51	0.000390342	1.4308e-31	1.55191e-22	3.23754e-80	2.57357e-74	9.27095e-45	7.60799e-30	7.17385e-17	1.1059e-113
903	8.36184e-52	0.000388096	1.03464e-31	1.19856e-22	1.53766e-80	1.26735e-74	4.75912e-45	5.21473e-30	5.64244e-17	3.7108e-114
904	5.06291e-52	0.000385774	7.47537e-32	9.24915e-23	7.29149e-81	6.23137e-75	2.43723e-45	3.57003e-30	4.43348e-17	1.2422e-114
905	3.06196e-52	0.000383377	5.3965e-32	7.13174e-23	3.4521e-81	3.05911e-75	1.24519e-45	2.44113e-30	3.48005e-17	4.1486e-115
906	1.8497e-52	0.000380906	3.89249e-32	5.49463e-23	1.63178e-81	1.49945e-75	6.34661e-46	1.6672e-30	2.72892e-17	1.3822e-115
907	1.1161e-52	0.000378361	2.80528e-32	4.22992e-23	7.70103e-82	7.33832e-76	3.22713e-46	1.13727e-30	2.13775e-17	4.5943e-116
908	6.72673e-53	0.000375744	2.02005e-32	3.25369e-23	3.62867e-82	3.58579e-76	1.63704e-46	7.74852e-31	1.67297e-17	1.5235e-116
909	4.04956e-53	0.000373056	1.45339e-32	2.50074e-23	1.70709e-82	1.74944e-76	8.28458e-47	5.27292e-31	1.30793e-17	5.04e-117
910	2.43507e-53	0.000370298	1.04481e-32	1.92049e-23	8.01823e-83	8.52196e-77	4.18263e-47	3.58395e-31	1.02151e-17	1.6634e-117
911	1.46257e-53	0.000367471	7.50458e-33	1.47369e-23	3.76019e-83	4.14482e-77	2.10667e-47	2.43306e-31	7.97007e-18	5.4768e-118
912	8.77453e-54	0.000364576	5.38582e-33	1.12993e-23	1.76056e-83	2.01278e-77	1.05855e-47	1.64976e-31	6.21222e-18	1.799e-118
913	5.25813e-54	0.000361615	3.86199e-33	8.65654e-24	8.2301e-84	9.75918e-78	5.30636e-48	1.11729e-31	4.83721e-18	5.8955e-119
914	3.14731e-54	0.000358589	2.76699e-33	6.62656e-24	3.84122e-84	4.7245e-78	2.65368e-48	7.55774e-32	3.76275e-18	1.9274e-119
915	1.8817e-54	0.0003555	1.98078e-33	5.06853e-24	1.78996e-84	2.28362e-78	1.32394e-48	5.10617e-32	2.92402e-18	6.2863e-120
916	1.12373e-54	0.000352349	1.41678e-33	3.8737e-24	8.32777e-85	1.10209e-78	6.58958e-49	3.4457e-32	2.26996e-18	2.0455e-120
917	6.70304e-55	0.000349138	1.01252e-33	2.95815e-24	3.86834e-85	5.31052e-79	3.27201e-49	2.3224e-32	1.76043e-18	6.64e-121
918	3.99378e-55	0.000345868	7.23e-34	2.25717e-24	1.79404e-85	2.55495e-79	1.62084e-49	1.56342e-32	1.36391e-18	2.1504e-121
919	2.37683e-55	0.000342542	5.15833e-34	1.72091e-24	8.30709e-86	1.22731e-79	8.00999e-50	1.05122e-32	1.05563e-18	6.9475e-122
920	1.4129e-55	0.000339161	3.67718e-34	1.311e-24	3.84041e-86	5.88639e-80	3.94905e-50	7.05976e-33	8.16213e-19	2.2393e-122
921	8.38934e-56	0.000335727	2.61912e-34	9.97924e-25	1.77262e-86	2.81884e-80	1.94233e-50	4.73548e-33	6.30461e-19	7.2008e-123
922	4.97559e-56	0.000332242	1.86394e-34	7.59e-25	8.16896e-87	1.34778e-80	9.53059e-51	3.17261e-33	4.86492e-19	2.31e-123
923	2.94756e-56	0.000328707	1.32538e-34	5.76815e-25	3.75861e-87	6.43415e-81	4.66536e-51	2.12299e-33	3.75023e-19	7.393e-124
924	1.74414e-56	0.000325125	9.41646e-35	4.38007e-25	1.72663e-87	3.06683e-81	2.27834e-51	1.41892e-33	2.88803e-19	2.3605e-124
925	1.03086e-56	0.000321498	6.68449e-35	3.32335e-25	7.9192e-88	1.45953e-81	1.11e-51	9.4721e-34	2.22183e-19	7.5189e-125
926	6.08585e-57	0.000317828	4.74116e-35	2.51954e-25	3.62639e-88	6.93528e-82	5.395e-52	6.31557e-34	1.70758e-19	2.3893e-125
927	3.58875e-57	0.000314116	3.35997e-35	1.9086e-25	1.65798e-88	3.29033e-82	2.61595e-52	4.20589e-34	1.31104e-19	7.5749e-126
928	2.11381e-57	0.000310365	2.37915e-35	1.44464e-25	7.56821e-89	1.55862e-82	1.26543e-52	2.79757e-34	1.00557e-19	2.3958e-126
929	1.24362e-57	0.000306578	1.68323e-35	1.09259e-25	3.4492e-89	7.37169e-83	6.10676e-53	1.85859e-34	7.70506e-20	7.5594e-127
930	7.30826e-58	0.000302756	1.18987e-35	8.25658e-26	1.56948e-89	3.48112e-83	2.94005e-53	1.23329e-34	5.89794e-20	2.3796e-127
931	4.28982e-58	0.000298901	8.40409e-36	6.23441e-26	7.1302e-90	1.64134e-83	1.4121e-53	8.17378e-35	4.51013e-20	7.473e-128
932	2.51516e-58	0.000295015	5.93085e-36	4.70371e-26	3.23414e-90	7.72682e-84	6.76619e-54	5.41078e-35	3.4454e-20	2.3413e-128
933	1.47297e-58	0.000291102	4.18195e-36	3.54598e-26	1.46463e-90	3.63187e-84	3.23439e-54	3.57747e-35	2.62939e-20	7.3179e-129
934	8.61634e-59	0.000287162	2.94629e-36	2.67104e-26	6.62228e-91	1.70445e-84	1.54244e-54	2.36249e-35	2.00463e-20	2.2819e-129
935	5.03445e-59	0.000283199	2.07399e-36	2.01037e-26	2.98949e-91	7.98666e-85	7.33823e-55	1.55827e-35	1.52677e-20	7.0985e-130
936	2.93821e-59	0.000279214	1.45872e-36	1.5119e-26	1.34741e-91	3.73655e-85	3.48292e-55	1.02658e-35	1.16166e-20	2.203e-130
937	1.71283e-59	0.00027521	1.02512e-36	1.1361e-26	6.06331e-92	1.74543e-85	1.64916e-55	6.75498e-36	8.82974e-21	6.8209e-131
938	9.9735e-60	0.000271189	7.198e-37	8.53027e-27	2.72416e-92	8.14066e-86	7.79026e-56	4.43948e-36	6.7047e-21	2.1069e-131
939	5.80071e-60	0.000267153	5.04991e-37	6.39969e-27	1.22198e-92	3.7909e-86	3.6712e-56	2.9142e-36	5.08598e-21	6.4924e-132
940	3.36989e-60	0.000263104	3.5399e-37	4.79738e-27	5.4728e-93	1.76259e-86	1.72597e-56	1.91066e-36	3.85419e-21	1.9959e-132
941	1.95547e-60	0.000259045	2.47932e-37	3.59336e-27	2.44717e-93	8.18248e-87	8.09517e-57	1.2512e-36	2.91779e-21	6.1215e-133
942	1.13341e-60	0.000254978	1.73504e-37	2.68934e-27	1.09252e-93	3.79267e-87	3.7878e-57	8.1837e-37	2.20668e-21	1.873e-133
943	6.56186e-61	0.000250905	1.21317e-37	2.01114e-27	4.86975e-94	1.75521e-87	1.76814e-57	5.34626e-37	1.6672e-21	5.7175e-134
944	3.7946e-61	0.000246828	8.47557e-38	1.50275e-27	2.16717e-94	8.11038e-88	8.23406e-58	3.48842e-37	1.25834e-21	1.7412e-134
945	2.19182e-61	0.000242749	5.91632e-38	1.12198e-27	9.62923e-95	3.74177e-88	3.82542e-58	2.27346e-37	9.488e-22	5.2898e-135
946	1.26458e-61	0.000238671	4.12638e-38	8.37009e-28	4.27169e-95	1.72361e-88	1.77302e-58	1.47987e-37	7.14682e-22	1.6033e-135
947	7.28766e-62	0.000234595	2.87555e-38	6.23916e-28	1.89199e-95	7.92734e-89	8.19814e-59	9.62136e-38	5.37792e-22	4.848e-136
948	4.19499e-62	0.000230524	2.00221e-38	4.647e-28	8.36662e-96	3.64033e-89	3.78169e-59	6.24783e-38	4.04278e-22	1.4625e-136
949	2.41199e-62	0.00022646	1.39294e-38	3.45835e-28	3.69395e-96	1.66909e-89	1.7403e-59	4.05229e-38	3.03604e-22	4.4013e-137
950	1.38522e-62	0.000222404	9.68253e-39	2.57167e-28	1.62833e-96	7.64089e-90	7.9897e-60	2.62513e-38	2.27772e-22	1.3214e-137
951	7.94631e-63	0.000218359	6.72483e-39	1.91078e-28	7.16647e-97	3.49248e-90	3.65936e-60	1.69855e-38	1.70708e-22	3.9581e-138
952	4.55316e-63	0.000214327	4.66669e-39	1.41859e-28	3.14904e-97	1.59386e-90	1.67204e-60	1.0977e-38	1.27813e-22	1.1828e-138
953	2.60592e-63	0.000210309	3.23573e-39	1.05234e-28	1.38154e-97	7.26259e-91	7.62182e-61	7.0855e-39	9.55995e-23	3.526e-139
954	1.48974e-63	0.000206308	2.24166e-39	7.80013e-29	6.05143e-98	3.30414e-91	3.46608e-61	4.56808e-39	7.14333e-23	1.0487e-139
955	8.50667e-64	0.000202325	1.55168e-39	5.77695e-29	2.64645e-98	1.5009e-91	1.57248e-61	2.94155e-39	5.33223e-23	3.1115e-140
956	4.85188e-64	0.000198362	1.07318e-39	4.27509e-29	1.15553e-98	6.80721e-92	7.11707e-62	1.89189e-39	3.97632e-23	9.2102e-141
957	2.76416e-64	0.000194421	7.41607e-40	3.16113e-29	5.0374e-99	3.08257e-92	3.21355e-62	1.21533e-39	2.96221e-23	2.7199e-141
958	1.57295e-64	0.000190504	5.1205e-40	2.33555e-29	2.1925e-99	1.39374e-92	1.44756e-62	7.79782e-40	2.20452e-23	8.013e-142
959	8.94066e-65	0.000186611	3.53253e-40	1.72419e-29	9.5278e-100	6.29184e-93	6.50514e-63	4.99722e-40	1.63899e-23	2.3551e-142
960	5.07603e-65	0.000182746	2.43497e-40	1.27184e-29	4.1338e-100	2.83595e-93	2.91639e-63	3.19862e-40	1.21731e-23	6.9057e-143
961	2.87859e-65	0.000178909	1.67701e-40	9.37412e-30	1.7907e-100	1.27628e-93	1.30437e-63	2.04492e-40	9.03214e-24	2.0201e-143
962	1.63056e-65	0.000175102	1.15403e-40	6.90363e-30	7.7447e-101	5.73478e-94	5.82005e-64	1.30577e-40	6.69488e-24	5.8953e-144
963	9.22562e-66	0.000171326	7.93467e-41	5.08013e-30	3.3442e-101	2.57285e-94	2.59071e-64	8.32793e-41	4.95745e-24	1.7164e-144
964	5.2138e-66	0.000167583	5.45101e-41	3.73527e-30	1.4418e-101	1.15249e-94	1.15048e-64	5.305e-41	3.66722e-24	4.9854e-145
965	2.94317e-66	0.000163874	3.74163e-41	2.74422e-30	6.206e-102	5.15449e-95	5.09694e-65	3.3753e-41	2.71006e-24	1.4446e-145
966	1.65949e-66	0.000160201	2.56614e-41	2.0145e-30	2.6671e-102	2.30176e-95	2.25272e-65	2.14495e-41	2.00071e-24	4.1762e-146
967	9.34626e-67	0.000156564	1.75846e-41	1.47763e-30	1.1444e-102	1.02627e-95	9.93282e-66	1.36145e-41	1.47555e-24	1.2044e-146
968	5.25776e-67	0.000152929	1.20399e-41	1.08296e-30	4.9025e-103	4.56863e-96	4.36924e-66	8.63103e-42	1.08714e-24	3.4654e-147
969	2.95437e-67	0.000149371	8.23656e-42	7.93067e-31	2.0969e-103	2.03066e-96	1.91738e-66	5.46516e-42	8.00166e-25	9.9472e-148
970	1.65817e-67	0.000145819	5.62996e-42	5.80307e-31	8.9545e-104	9.01185e-97	8.39418e-67	3.45639e-42	5.88355e-25	2.8485e-148
971	9.296e-68	0.000142345	3.84502e-42	4.24283e-31	3.8179e-104	3.99316e-97	3.6662e-67	2.18333e-42	4.32177e-25	8.1379e-149
972	5.20551e-68	0.000138913	2.62378e-42	3.09959e-31	1.6252e-104	1.76663e-97	1.59743e-67	1.37751e-42	3.17137e-25	2.3194e-149
973	2.9116e-68	0.000135524	1.78893e-42	2.26257e-31	6.9073e-105	7.80366e-98	6.94381e-68	8.6806e-43	2.32485e-25	6.5949e-150
974	1.62668e-68	0.000132178	1.21869e-42	1.65025e-31	2.931e-105	3.44173e-98	3.01121e-68	5.46365e-43	1.70258e-25	1.8708e-150
975	9.0776e-69	0.000128877	8.29518e-43	1.20267e-31	1.2418e-105	1.51559e-98	1.30272e-68	3.43474e-43	1.24561e-25	5.2942e-151
976	5.0599e-69	0.000125622	5.64151e-43	8.75782e-32	5.2526e-106	6.6637e-99	5.62251e-69	2.15667e-43	9.10379e-26	1.4947e-151
977	2.81718e-69	0.000122412	3.83354e-43	6.37227e-32	2.2183e-106	2.9253e-99	2.42091e-69	1.35255e-43	6.64698e-26	4.21e-152
978	1.56671e-69	0.000119249	2.60279e-43	4.63279e-32	9.3534e-107	1.2822e-99	1.0399e-69	8.47225e-44	4.8483e-26	1.183e-152
979	8.70286e-70	0.000116133	1.76569e-43	3.36543e-32	3.9376e-107	5.6112e-100	4.45633e-70	5.30059e-44	3.5328e-26	3.3163e-153
980	4.82878e-70	0.000113065	1.1968e-43	2.44281e-32	1.655e-107	2.4518e-100	1.90515e-70	3.31228e-44	2.57165e-26	9.2745e-154
981	2.67617e-70	0.000110046	8.10528e-44	1.77169e-32	6.9454e-108	1.0697e-100	8.12548e-71	2.06733e-44	1.87011e-26	2.5877e-154
982	1.48146e-70	0.000107075	5.48463e-44	1.28392e-32	2.91e-108	4.6594e-101	3.4573e-71	1.28875e-44	1.35858e-26	7.2027e-155
983	8.1916e-71	0.000104153	3.70819e-44	9.29684e-33	1.2173e-108	2.0265e-101	1.46755e-71	8.02434e-45	9.8598e-27	2.0001e-155
984	4.52427e-71	0.000101281	2.50503e-44	6.72642e-33	5.0841e-109	8.7999e-102	6.21468e-72	4.9903e-45	7.14848e-27	5.5411e-156
985	2.49591e-71	9.84587e-05	1.69082e-44	4.86276e-33	2.1201e-109	3.8154e-102	2.6255e-72	3.09972e-45	5.17753e-27	1.5314e-156
986	1.37534e-71	9.56865e-05	1.1403e-44	3.51262e-33	8.8265e-110	1.6517e-102	1.10655e-72	1.92308e-45	3.74624e-27	4.2226e-157
987	7.56993e-72	9.29645e-05	7.68373e-45	2.53531e-33	3.6689e-110	7.139e-103	4.65266e-73	1.19165e-45	2.70789e-27	1.1615e-157
988	4.16174e-72	9.02929e-05	5.17324e-45	1.82844e-33	1.5226e-110	3.0809e-103	1.95164e-73	7.37532e-46	1.95537e-27	3.1875e-158
989	2.28539e-72	8.76718e-05	3.48007e-45	1.31759e-33	6.3092e-111	1.3275e-103	8.16703e-74	4.55922e-46	1.41056e-27	8.7267e-159
990	1.25356e-72	8.51012e-05	2.3391e-45	9.48698e-34	2.6101e-111	5.7112e-104	3.40956e-74	2.815e-46	1.01653e-27	2.3835e-159
991	6.86802e-73	8.25813e-05	1.57088e-45	6.82539e-34	1.0781e-111	2.4533e-104	1.42004e-74	1.73598e-46	7.31825e-28	6.4948e-160
992	3.75854e-73	8.01119e-05	1.05408e-45	4.90655e-34	4.4458e-112	1.0522e-104	5.90024e-75	1.06928e-46	5.26332e-28	1.7655e-160
993	2.0545e-73	7.76592e-05	7.06707e-46	3.52432e-34	1.8305e-112	4.5056e-105	2.44573e-75	6.57831e-47	3.7816e-28	4.7881e-161
994	1.12175e-73	7.5293e-05	4.73413e-46	2.52945e-34	7.5248e-113	1.9264e-105	1.01138e-75	4.04219e-47	2.71428e-28	1.2955e-161
995	6.11768e-74	7.2977e-05	3.16866e-46	1.81395e-34	3.0884e-113	8.2235e-106	4.17243e-76	2.48083e-47	1.94624e-28	3.4967e-162
996	3.33256e-74	7.07108e-05	2.11907e-46	1.29979e-34	1.2655e-113	3.5051e-106	1.71724e-76	1.52074e-47	1.39413e-28	9.4159e-163
997	1.8133e-74	6.84943e-05	1.41596e-46	9.30623e-35	5.1777e-114	1.4917e-106	7.05087e-77	9.31094e-48	9.97636e-29	2.5295e-163
998	9.85517e-75	6.63273e-05	9.4535e-47	6.65769e-35	2.115e-114	6.3382e-107	2.88817e-77	5.6939e-48	7.13189e-29	6.7794e-164
999	5.35006e-75	6.42093e-05	6.30621e-47	4.75909e-35	8.6255e-115	2.689e-107	1.18024e-77	3.4778e-48	5.09332e-29	1.8126e-164
1000	2.90104e-75	6.21402e-05	4.20319e-47	3.39917e-35	3.5122e-115	1.139e-107	4.81155e-78	2.12167e-48	3.63379e-29	4.8351e-165
Fig. 1g	PL::A-DMS	PL::A-DMS	PL::A-DMS	CTIP2	CTIP2	CTIP2
um\sample id	1	2	3	1	2	3
1	6.54573e-07	0.000137757	0.0043111	1.94279e-11	1.17278e-08	0.000766266
2	7.19637e-07	0.000148598	0.00449303	2.13058e-11	1.25117e-08	0.000780435
3	7.90785e-07	0.000160183	0.00468158	2.33599e-11	1.33457e-08	0.000794093
4	8.68545e-07	0.000172572	0.00487694	2.56063e-11	1.42328e-08	0.000808666
5	9.53488e-07	0.000185777	0.0050793	2.80623e-11	1.51763e-08	0.000822734
6	1.04623e-06	0.000199859	0.00528887	3.07469e-11	1.61795e-08	0.000838477
7	1.14743e-06	0.000214864	0.00550584	3.36806e-11	1.7246e-08	0.000852996
8	1.25782e-06	0.000230841	0.0057341	3.68859e-11	1.83796e-08	0.000867715
9	1.37815e-06	0.000247839	0.00596674	4.03871e-11	1.95844e-08	0.000884086
10	1.50926e-06	0.00026591	0.00620743	4.42105e-11	2.08644e-08	0.000899273
11	1.65205e-06	0.000285109	0.00645637	4.83849e-11	2.22243e-08	0.00091467
12	1.80746e-06	0.000305489	0.00671797	5.29414e-11	2.36687e-08	0.000930279
13	1.97653e-06	0.000327108	0.00698436	5.79138e-11	2.52026e-08	0.000946104
14	2.16037e-06	0.000350023	0.00726214	6.33388e-11	2.68312e-08	0.000962836
15	2.36015e-06	0.000374294	0.00754681	6.92563e-11	2.85601e-08	0.000979126
16	4.93233e-06	0.000399981	0.00784088	7.57094e-11	3.03951e-08	0.00099564
17	6.08018e-06	0.000427147	0.0081446	8.27451e-11	3.23424e-08	0.00101238
18	6.63988e-06	0.000455856	0.0084582	9.04139e-11	3.44084e-08	0.00103013
19	7.24761e-06	0.000486171	0.00878192	9.87711e-11	3.66001e-08	0.00104794
20	7.90717e-06	0.000518158	0.009116	1.07876e-10	3.89246e-08	0.00106544
21	8.62261e-06	0.000551885	0.00946069	1.17794e-10	4.13896e-08	0.00108317
22	9.39826e-06	0.000587419	0.00981624	1.28594e-10	4.4003e-08	0.00110115
23	1.02388e-05	0.000624828	0.0101829	1.40353e-10	4.67732e-08	0.00111937
24	1.11491e-05	0.000664181	0.0105609	1.53152e-10	4.97093e-08	0.00113784
25	1.21345e-05	0.000705549	0.0109518	1.6708e-10	5.28204e-08	0.00115657
26	1.32007e-05	0.000749	0.0113534	1.82234e-10	5.61166e-08	0.00117555
27	1.43537e-05	0.000794606	0.0117671	1.98716e-10	5.9608e-08	0.00119553
28	1.55999e-05	0.000842436	0.0121931	2.1664e-10	6.33057e-08	0.00121506
29	1.69461e-05	0.000892561	0.0126318	2.36128e-10	6.7221e-08	0.0012364
30	1.83997e-05	0.000945052	0.0130835	2.57309e-10	7.13661e-08	0.00125654
31	2.18706e-05	0.000999977	0.0135483	2.80328e-10	7.57537e-08	0.00127757
32	2.374e-05	0.00105741	0.0140265	3.05336e-10	8.0397e-08	0.00129829
33	2.57569e-05	0.00111741	0.0145184	3.32499e-10	8.531e-08	0.0013193
34	2.93648e-05	0.00118005	0.0150243	3.61996e-10	9.05076e-08	0.00134059
35	3.1845e-05	0.00124539	0.0155444	3.94021e-10	9.60052e-08	0.00136218
36	3.45184e-05	0.00131351	0.0160789	4.28781e-10	1.01819e-07	0.00138407
37	3.73987e-05	0.00138445	0.0166282	4.66502e-10	1.07966e-07	0.00140688
38	4.05002e-05	0.0014583	0.0171926	5.07426e-10	1.14464e-07	0.00142941
39	4.38383e-05	0.00153509	0.0177722	5.51815e-10	1.21333e-07	0.00145224
40	5.19245e-05	0.00161489	0.0183673	5.9995e-10	1.28591e-07	0.0014754
41	5.61999e-05	0.00169776	0.0189783	6.52136e-10	1.36259e-07	0.00149887
42	6.28351e-05	0.00178374	0.0196053	7.087e-10	1.4436e-07	0.00152268
43	6.79691e-05	0.00187289	0.0202486	7.69995e-10	1.52916e-07	0.00154748
44	7.45466e-05	0.00196524	0.0209085	8.36402e-10	1.61951e-07	0.00157198
45	8.058e-05	0.00206085	0.0215895	9.08329e-10	1.71489e-07	0.00159683
46	8.70619e-05	0.00215974	0.0222836	9.86217e-10	1.81558e-07	0.00162202
47	9.40221e-05	0.00226195	0.0229975	1.07054e-09	1.92185e-07	0.00164827
48	0.000101492	0.00236973	0.0237267	1.16181e-09	2.03398e-07	0.00167421
49	0.000109506	0.00247892	0.0244737	1.26058e-09	2.15229e-07	0.00170051
50	0.000118098	0.00259153	0.0252389	1.36743e-09	2.27707e-07	0.00172783
51	0.000127306	0.00271032	0.0260223	1.48299e-09	2.40868e-07	0.00175491
52	0.000137169	0.0028321	0.0268244	1.60797e-09	2.54744e-07	0.00178238
53	0.000149908	0.00295563	0.0276452	1.74307e-09	2.69374e-07	0.00181024
54	0.000163583	0.0030827	0.028485	1.8891e-09	2.84793e-07	0.0018385
55	0.000176089	0.00321329	0.0293441	2.0469e-09	3.01044e-07	0.00186717
56	0.000191835	0.00335011	0.0302227	2.21737e-09	3.18166e-07	0.00189686
57	0.000207995	0.0034893	0.031123	2.4015e-09	3.36203e-07	0.00192638
58	0.000223667	0.00363093	0.0320413	2.60032e-09	3.55201e-07	0.00195633
59	0.000240412	0.00377612	0.0329796	2.81497e-09	3.75208e-07	0.00198671
60	0.000258295	0.00392484	0.0339382	3.04664e-09	3.96273e-07	0.00201754
61	0.000277385	0.00407707	0.0349173	3.29663e-09	4.18447e-07	0.00204882
62	0.000300094	0.00423278	0.035917	3.56632e-09	4.41786e-07	0.00208055
63	0.000323651	0.00439196	0.0369375	3.8572e-09	4.66345e-07	0.00211344
64	0.00034719	0.00455455	0.037979	4.17085e-09	4.92184e-07	0.00214614
65	0.000372277	0.00472317	0.0390417	4.50899e-09	5.19364e-07	0.00217933
66	0.000399001	0.00489514	0.0401256	4.87343e-09	5.47949e-07	0.00221301
67	0.000427455	0.00506835	0.041231	5.26612e-09	5.78008e-07	0.00224779
68	0.000460047	0.00524965	0.042358	5.68917e-09	6.0961e-07	0.0022825
69	0.0004971	0.00542996	0.0435067	6.14481e-09	6.42827e-07	0.00231773
70	0.000532004	0.00561353	0.0446839	6.63542e-09	6.77737e-07	0.00235349
71	0.000573721	0.00580031	0.0458768	7.16359e-09	1.28951e-06	0.00238979
72	0.000613576	0.00599257	0.0470917	7.73203e-09	1.35949e-06	0.00242663
73	0.000660508	0.00618589	0.0483287	8.34369e-09	1.43303e-06	0.00246403
74	0.000705892	0.00638702	0.0495879	9.00169e-09	1.51028e-06	0.00250338
75	0.00075635	0.00658699	0.0508694	9.70937e-09	2.05064e-06	0.00254198
76	0.000812247	0.00679001	0.0521732	1.04703e-08	2.16132e-06	0.00258117
77	0.00086712	0.00699602	0.0534994	1.12883e-08	2.27757e-06	0.00262096
78	0.000927031	0.007205	0.054848	1.21675e-08	2.39967e-06	0.00266137
79	0.000988871	0.00741748	0.0562191	1.31121e-08	2.52787e-06	0.0027024
80	0.00105439	0.00763232	0.0576126	1.41268e-08	2.66246e-06	0.00274406
81	0.00112379	0.00785003	0.0590285	1.52167e-08	2.80373e-06	0.00278637
82	0.00119949	0.00807056	0.0604669	1.63869e-08	2.95198e-06	0.00283081
83	0.00127947	0.00829391	0.0619277	1.7643e-08	3.64376e-06	0.0028745
84	0.00136209	0.00852004	0.0634109	1.89912e-08	3.8364e-06	0.00291888
85	0.00145167	0.00874895	0.0649193	2.04377e-08	4.03853e-06	0.00296396
86	0.00154642	0.00898065	0.0664472	2.19894e-08	4.25057e-06	0.00301048
87	0.00164902	0.00921512	0.0679973	2.36535e-08	4.47298e-06	0.00305702
88	0.00175456	0.0094524	0.0695696	2.54378e-08	5.74712e-06	0.00310483
89	0.00186436	0.00969249	0.0711639	2.73505e-08	6.04871e-06	0.00315288
90	0.00198022	0.00993544	0.07278	2.94003e-08	6.36504e-06	0.0032017
91	0.00210242	0.0101813	0.0744179	3.15965e-08	6.69677e-06	0.0032513
92	0.00223346	0.0104301	0.0760774	3.39491e-08	7.04457e-06	0.00330169
93	0.00237143	0.0106819	0.0777604	3.64685e-08	7.40916e-06	0.00335289
94	0.00251485	0.0109426	0.0794629	3.9166e-08	7.79129e-06	0.00340492
95	0.00266787	0.0112094	0.0811864	4.20535e-08	8.19172e-06	0.00345779
96	0.00282701	0.0114724	0.0829308	4.51437e-08	8.61126e-06	0.00351151
97	0.00299642	0.0117391	0.084696	4.84498e-08	9.05072e-06	0.0035661
98	0.00317269	0.0120095	0.0864816	5.19863e-08	9.51099e-06	0.00362157
99	0.00335798	0.0122865	0.0882875	5.57682e-08	9.99295e-06	0.00367933
100	0.00355949	0.0125677	0.0901133	5.98117e-08	1.04975e-05	0.00373668
101	0.0037646	0.0128511	0.0919589	6.41338e-08	1.10257e-05	0.00379498
102	0.00397996	0.0131416	0.0938238	6.87526e-08	1.22656e-05	0.00385422
103	0.00420599	0.0134348	0.0957079	7.36872e-08	1.35313e-05	0.00391444
104	0.0044431	0.0137356	0.0976108	7.89581e-08	1.42107e-05	0.00397565
105	0.00469407	0.0140398	0.0995323	8.45868e-08	1.55703e-05	0.00403787
106	0.00495683	0.0143525	0.101472	9.05961e-08	1.63493e-05	0.00410111
107	0.00523028	0.0146718	0.10343	9.70103e-08	1.77772e-05	0.0041654
108	0.00551665	0.0149976	0.105405	1.03855e-07	1.86633e-05	0.00423313
109	0.00581857	0.0153285	0.107397	1.11157e-07	1.95903e-05	0.00430029
110	0.00613248	0.0156753	0.109405	1.18946e-07	2.12402e-05	0.00436795
111	0.00646312	0.0160281	0.11143	1.27252e-07	2.28681e-05	0.00443673
112	0.0068109	0.0163869	0.11347	1.36107e-07	2.39984e-05	0.00450666
113	0.0071703	0.0167527	0.115526	1.45544e-07	2.51803e-05	0.00457776
114	0.00754576	0.0171337	0.117597	1.55601e-07	2.6416e-05	0.00465004
115	0.00793785	0.0175228	0.119683	1.66315e-07	2.83142e-05	0.00472421
116	0.00835171	0.0179257	0.121782	1.77726e-07	2.96972e-05	0.00479896
117	0.00877916	0.0183356	0.123895	1.89877e-07	3.11425e-05	0.00487495
118	0.00922707	0.0187602	0.126021	2.02813e-07	3.32907e-05	0.00495222
119	0.00969206	0.0191957	0.128159	2.1658e-07	3.49031e-05	0.00503131
120	0.0101814	0.0196451	0.13031	2.3123e-07	3.72593e-05	0.00511121
121	0.0106914	0.0201116	0.132471	2.46815e-07	3.97259e-05	0.00519245
122	0.01122	0.0205912	0.134644	2.6339e-07	4.23077e-05	0.00527506
123	0.0117682	0.0210894	0.136827	2.81014e-07	4.56473e-05	0.00535904
124	0.0123407	0.0216025	0.13902	2.99749e-07	4.78408e-05	0.00544444
125	0.0129342	0.0221352	0.141222	3.19661e-07	5.01315e-05	0.00553128
126	0.0135555	0.0226851	0.143433	3.40818e-07	5.30595e-05	0.00561956
127	0.0141971	0.0232547	0.145651	3.63293e-07	5.55858e-05	0.00570933
128	0.0148636	0.0238449	0.147878	3.87162e-07	5.82227e-05	0.0058006
129	0.0155592	0.0244568	0.15011	4.12505e-07	6.09747e-05	0.00589383
130	0.0162778	0.0250999	0.15235	4.39408e-07	6.38463e-05	0.00598821
131	0.0170235	0.0257588	0.154594	4.67958e-07	6.7375e-05	0.00608417
132	0.0177968	0.0264482	0.156844	4.98251e-07	7.05293e-05	0.00618173
133	0.0185985	0.0271608	0.159098	5.30383e-07	7.38191e-05	0.00628093
134	0.0194293	0.0279	0.161355	5.6446e-07	7.72496e-05	0.00638178
135	0.0202898	0.0286652	0.163619	6.00589e-07	8.08264e-05	0.00648432
136	0.0211809	0.0294593	0.165882	6.38886e-07	8.64192e-05	0.00658856
137	0.0221031	0.0302863	0.168147	6.79471e-07	9.04066e-05	0.00669455
138	0.0230577	0.0311443	0.170412	7.22469e-07	9.45625e-05	0.0068023
139	0.0240445	0.0320326	0.172678	7.68014e-07	9.88935e-05	0.00691184
140	0.0250646	0.0329545	0.174944	8.16244e-07	0.000103406	0.0070232
141	0.0261186	0.0339134	0.177208	8.67306e-07	0.000108107	0.0071364
142	0.0272074	0.0349059	0.179477	9.21353e-07	0.000113003	0.00725148
143	0.0283315	0.035938	0.181737	2.58943e-06	0.000118102	0.00736846
144	0.0294917	0.0370085	0.183995	2.75063e-06	0.000124062	0.00748737
145	0.0306885	0.0381181	0.186249	2.92121e-06	0.000129624	0.00760902
146	0.0319227	0.039266	0.188498	3.10167e-06	0.000136099	0.00773265
147	0.033195	0.0404578	0.190743	3.29252e-06	0.000142847	0.00785759
148	0.0345059	0.04169	0.192981	3.49433e-06	0.000149806	0.00798615
149	0.0358561	0.0429681	0.195213	3.70767e-06	0.000156441	0.00811593
150	0.0372462	0.0442892	0.197438	4.78922e-06	0.000163343	0.00824718
151	0.0386768	0.0456562	0.199654	5.08084e-06	0.000171169	0.00838057
152	0.0401484	0.0470728	0.201862	6.29721e-06	0.000178671	0.00851613
153	0.0416617	0.0485377	0.204061	7.5316e-06	0.000187116	0.00865389
154	0.0432172	0.0500541	0.20625	7.98834e-06	0.000195261	0.00879462
155	0.0448154	0.0516163	0.208428	8.86749e-06	0.000204406	0.00893689
156	0.0464591	0.0532296	0.210595	9.40305e-06	0.000213921	0.00908222
157	0.0481465	0.054895	0.21275	9.96871e-06	0.000223748	0.00922979
158	0.0498762	0.0566156	0.214892	1.0566e-05	0.000233361	0.00937907
159	0.0516553	0.058388	0.21702	1.11966e-05	0.000243348	0.00953075
160	0.0534771	0.0602166	0.219135	1.18621e-05	0.000254327	0.00968483
161	0.0553425	0.0620994	0.221235	1.25644e-05	0.000265135	0.00984136
162	0.0572556	0.0640385	0.22332	1.33053e-05	0.000276358	0.0100019
163	0.0592132	0.0660346	0.225389	1.40866e-05	0.000288647	0.0101635
164	0.0612172	0.0680884	0.227441	1.49105e-05	0.000300778	0.0103281
165	0.06327	0.0702006	0.229477	1.57791e-05	0.00031397	0.0104948
166	0.0653678	0.0723718	0.231494	1.66945e-05	0.000327069	0.0106641
167	0.0675149	0.0746047	0.233493	1.7659e-05	0.00034066	0.0108361
168	0.0697074	0.0768956	0.235473	1.8675e-05	0.000355428	0.0110107
169	0.0719495	0.079247	0.237433	2.06313e-05	0.000370757	0.011188
170	0.0742372	0.0816652	0.239374	2.3536e-05	0.000386665	0.011368
171	0.076574	0.0841421	0.241293	2.48877e-05	0.000403072	0.0115508
172	0.078957	0.0866807	0.243191	2.63112e-05	0.000419527	0.0117364
173	0.0813877	0.0892788	0.245068	2.86911e-05	0.000436587	0.0119253
174	0.0838659	0.0919413	0.246922	3.11004e-05	0.000454268	0.0121166
175	0.0863915	0.0946639	0.248754	3.28673e-05	0.000473219	0.0123107
176	0.0889643	0.0974488	0.250562	3.4727e-05	0.000492239	0.0125078
177	0.0915886	0.100297	0.252346	3.75597e-05	0.000512568	0.0127078
178	0.0942556	0.103207	0.254106	4.03983e-05	0.000533012	0.0129107
179	0.0969705	0.106179	0.25584	4.26666e-05	0.000554776	0.0131167
180	0.0997302	0.109212	0.25755	4.50524e-05	0.000576732	0.0133258
181	0.102536	0.112308	0.259234	4.75611e-05	0.000599465	0.0135378
182	0.105387	0.115464	0.260891	5.01984e-05	0.000623553	0.0137537
183	0.108282	0.118682	0.262522	5.36055e-05	0.000647938	0.013972
184	0.111222	0.121966	0.264125	5.65586e-05	0.000673171	0.0141935
185	0.114206	0.125305	0.265702	5.96613e-05	0.000699279	0.0144182
186	0.117234	0.128703	0.26725	6.29205e-05	0.000726287	0.0146461
187	0.120303	0.132164	0.268771	6.63431e-05	0.000754909	0.0148779
188	0.123413	0.135682	0.270262	6.99366e-05	0.00078452	0.0151124
189	0.126566	0.139256	0.271725	7.37086e-05	0.000815079	0.0153501
190	0.129757	0.142887	0.273159	7.85817e-05	0.000846068	0.015592
191	0.132988	0.146573	0.274563	8.35496e-05	0.0008781	0.0158371
192	0.136256	0.150314	0.275937	8.80136e-05	0.000911754	0.016085
193	0.139561	0.154109	0.277281	9.2696e-05	0.000945991	0.0163363
194	0.142902	0.157957	0.278595	9.76062e-05	0.000981362	0.016591
195	0.146278	0.161856	0.279878	0.000103662	0.0010179	0.0168499
196	0.149691	0.165805	0.281133	0.000109967	0.00105563	0.0171116
197	0.153133	0.169804	0.282354	0.000115734	0.00109528	0.0173768
198	0.156606	0.17385	0.283544	0.000122682	0.00113601	0.0176456
199	0.160109	0.177942	0.284702	0.000130879	0.0011776	0.017918
200	0.163641	0.182079	0.285829	0.000137682	0.00122053	0.018194
201	0.167199	0.186258	0.286924	0.000146245	0.00126482	0.0184768
202	0.170783	0.190479	0.287987	0.000153798	0.00131053	0.0187607
203	0.174391	0.19474	0.289018	0.000161706	0.00135768	0.0190477
204	0.178021	0.199039	0.290017	0.000169984	0.00140631	0.0193385
205	0.181672	0.203373	0.290983	0.000178648	0.00145646	0.019633
206	0.185344	0.207742	0.291917	0.000187714	0.0015088	0.0199313
207	0.189032	0.212146	0.292821	0.000197197	0.00156214	0.0202333
208	0.192735	0.216579	0.29369	0.000207116	0.00161772	0.0205391
209	0.196452	0.221039	0.294526	0.000217487	0.00167442	0.0208487
210	0.200185	0.225524	0.29533	0.000228329	0.00173283	0.0211621
211	0.203925	0.230035	0.296101	0.00023966	0.00179368	0.0214794
212	0.207672	0.234565	0.296839	0.000253134	0.001857	0.0218006
213	0.211427	0.239116	0.297547	0.000265605	0.00192095	0.0221264
214	0.215187	0.243682	0.29822	0.000278631	0.0019868	0.0224568
215	0.218948	0.248261	0.29886	0.000292235	0.00205519	0.0227898
216	0.222712	0.252854	0.299468	0.000306438	0.00212501	0.0231267
217	0.226474	0.257454	0.300043	0.000323026	0.00219687	0.0234675
218	0.230235	0.26206	0.300586	0.000338606	0.00227132	0.0238124
219	0.233985	0.266669	0.301096	0.000355688	0.00234743	0.0241618
220	0.23773	0.271279	0.301575	0.0003727	0.00242572	0.0245146
221	0.241466	0.275888	0.30202	0.000391318	0.00250625	0.0248715
222	0.245187	0.280491	0.302434	0.000409874	0.00258906	0.0252323
223	0.248894	0.285086	0.302817	0.000430149	0.00267421	0.0255972
224	0.252584	0.289669	0.303168	0.000451141	0.00276239	0.0259662
225	0.256256	0.294239	0.303486	0.000472265	0.00285302	0.0263392
226	0.259906	0.298793	0.303774	0.000494274	0.00294554	0.0267163
227	0.263534	0.303325	0.304029	0.000517202	0.00304123	0.0270975
228	0.267136	0.307834	0.304254	0.000543962	0.00313893	0.0274842
229	0.270711	0.312317	0.304448	0.000569869	0.00323929	0.0278736
230	0.274256	0.316771	0.304612	0.000595994	0.00334294	0.0282671
231	0.277769	0.321191	0.304744	0.000624106	0.0034488	0.0286647
232	0.281249	0.325574	0.304847	0.000653324	0.00355749	0.029067
233	0.284692	0.329919	0.304919	0.000682884	0.00366905	0.0294729
234	0.2881	0.33422	0.304962	0.000714548	0.00378416	0.0298828
235	0.291467	0.338476	0.304976	0.000748313	0.00390168	0.0302969
236	0.294791	0.342682	0.30496	0.000781736	0.00402225	0.0307151
237	0.298069	0.346836	0.304915	0.000816485	0.00414661	0.0311374
238	0.301306	0.350934	0.304841	0.000852605	0.00427415	0.0315638
239	0.304491	0.354975	0.304739	0.000891048	0.0044043	0.0319958
240	0.307625	0.358952	0.304609	0.000931918	0.00453829	0.0324304
241	0.310709	0.362866	0.304451	0.000972601	0.00467511	0.0328692
242	0.313737	0.366709	0.304265	0.0010157	0.00481535	0.0333121
243	0.31671	0.370482	0.304053	0.00105963	0.00495906	0.0337591
244	0.319629	0.374179	0.303813	0.00110613	0.00510631	0.0342102
245	0.322485	0.377797	0.303547	0.00115442	0.00525776	0.0346654
246	0.325279	0.381334	0.303257	0.00120445	0.00541229	0.0351254
247	0.328013	0.384787	0.302939	0.00125558	0.00557055	0.0355887
248	0.330681	0.388153	0.302596	0.00130862	0.0057339	0.0360566
249	0.333283	0.391429	0.302227	0.00136452	0.00589986	0.036528
250	0.335818	0.394612	0.301834	0.00142235	0.00606973	0.0370035
251	0.338284	0.3977	0.301416	0.00148157	0.00624418	0.037483
252	0.340682	0.40069	0.300974	0.00154296	0.0064221	0.0379664
253	0.343008	0.403579	0.300508	0.00160657	0.00660412	0.0384539
254	0.345261	0.40637	0.300019	0.0016733	0.00679168	0.0389453
255	0.347442	0.409051	0.299507	0.00174161	0.00698262	0.0394406
256	0.349547	0.411625	0.298973	0.00181308	0.00717744	0.0399399
257	0.351576	0.414089	0.298418	0.00188635	0.00737661	0.0404431
258	0.35353	0.416441	0.297839	0.00196221	0.00758021	0.0409509
259	0.355405	0.418679	0.297239	0.00204071	0.00778829	0.0414624
260	0.357203	0.420805	0.296619	0.00212281	0.00800093	0.0419772
261	0.358925	0.422811	0.295977	0.00220744	0.00821818	0.0424959
262	0.360565	0.4247	0.295316	0.00229443	0.0084401	0.0430183
263	0.362127	0.426464	0.294634	0.00238437	0.00866739	0.0435444
264	0.363607	0.428111	0.293933	0.00247735	0.00889889	0.0440743
265	0.365007	0.429635	0.293213	0.00257345	0.0091359	0.0446079
266	0.366328	0.431035	0.292475	0.00267275	0.00937765	0.0451452
267	0.367567	0.432314	0.291718	0.00277535	0.00962398	0.0456861
268	0.368725	0.433465	0.290944	0.00288131	0.00987536	0.0462312
269	0.369801	0.434492	0.290152	0.00299074	0.0101318	0.0467793
270	0.370796	0.435392	0.289344	0.00310537	0.0103935	0.047331
271	0.371711	0.436166	0.288518	0.00322209	0.0106604	0.0478861
272	0.372545	0.436814	0.287681	0.00334254	0.0109325	0.0484447
273	0.373298	0.437335	0.286824	0.00346682	0.0112101	0.0490067
274	0.373972	0.437731	0.285952	0.00359503	0.011493	0.0495722
275	0.374566	0.438001	0.285064	0.00372725	0.0117813	0.0501409
276	0.375081	0.438146	0.284163	0.00386542	0.0120757	0.0507135
277	0.375519	0.438166	0.283248	0.00400608	0.0123752	0.0512888
278	0.375878	0.438062	0.282318	0.00415181	0.0126803	0.0518674
279	0.376164	0.437836	0.281376	0.00430126	0.0129911	0.0524492
280	0.376372	0.437488	0.280421	0.00445522	0.0133076	0.0530341
281	0.376505	0.43702	0.279453	0.00461381	0.0136305	0.053622
282	0.376564	0.436432	0.278473	0.00477774	0.0139592	0.054213
283	0.37655	0.435727	0.277482	0.00494593	0.0142933	0.054807
284	0.376464	0.434907	0.27648	0.00511905	0.0146332	0.0554039
285	0.376309	0.433972	0.275466	0.00529722	0.0149804	0.0560038
286	0.376085	0.432924	0.274443	0.00548054	0.0153324	0.0566064
287	0.375792	0.431767	0.273409	0.00566913	0.0156905	0.0572118
288	0.375433	0.430503	0.272366	0.00586308	0.0160546	0.05782
289	0.375009	0.429131	0.271314	0.00606342	0.0164249	0.0584315
290	0.374522	0.427656	0.270253	0.00626934	0.0168019	0.059045
291	0.373972	0.42608	0.269183	0.00648019	0.0171846	0.0596626
292	0.373363	0.424406	0.268106	0.00669769	0.0175736	0.0602812
293	0.372695	0.422635	0.267021	0.00692034	0.0179689	0.0609028
294	0.371972	0.420772	0.265928	0.00715069	0.0183705	0.0615263
295	0.371192	0.418818	0.264829	0.00738566	0.0187785	0.0621521
296	0.370359	0.41678	0.263724	0.00762692	0.0191929	0.0627802
297	0.369475	0.414654	0.262612	0.00787457	0.0196143	0.0634104
298	0.368541	0.412446	0.261494	0.00812874	0.020042	0.0640428
299	0.367559	0.410161	0.260372	0.00839037	0.0204758	0.0646773
300	0.366532	0.407799	0.259244	0.00865797	0.020916	0.0653145
301	0.36546	0.405366	0.258112	0.00893268	0.0213627	0.065953
302	0.364348	0.402864	0.256975	0.00921414	0.021816	0.0665934
303	0.363195	0.400296	0.255835	0.00950271	0.0222758	0.0672356
304	0.362004	0.397665	0.254691	0.00979848	0.0227427	0.0678801
305	0.360777	0.394975	0.253544	0.0101016	0.0232157	0.0685257
306	0.359515	0.392229	0.252394	0.0104121	0.0236952	0.069173
307	0.358222	0.389431	0.251241	0.0107302	0.0241813	0.0698218
308	0.356901	0.38658	0.250087	0.011056	0.0246747	0.0704721
309	0.35555	0.383687	0.24893	0.0113896	0.025174	0.0711238
310	0.354174	0.380751	0.247773	0.011731	0.0256804	0.0717768
311	0.352773	0.377775	0.246614	0.0120805	0.0261929	0.0724311
312	0.35135	0.374764	0.245454	0.0124381	0.0267121	0.0730866
313	0.349906	0.371719	0.244294	0.012804	0.0272378	0.0737432
314	0.348445	0.368646	0.243134	0.0131781	0.0277701	0.0744017
315	0.346967	0.365545	0.241974	0.0135608	0.028309	0.0750603
316	0.345475	0.362422	0.240814	0.0139519	0.0288545	0.0757206
317	0.343971	0.359278	0.239655	0.0143518	0.0294064	0.076381
318	0.342455	0.356117	0.238497	0.0147604	0.0299649	0.0770428
319	0.340931	0.352943	0.237341	0.0151779	0.0305299	0.0777046
320	0.3394	0.349757	0.236186	0.0156044	0.0311019	0.0783671
321	0.337866	0.346563	0.235034	0.0160399	0.0316798	0.0790301
322	0.336326	0.343364	0.233883	0.0164846	0.0322641	0.0796935
323	0.334784	0.340163	0.232735	0.0169394	0.0328548	0.0803572
324	0.333244	0.336962	0.23159	0.0174028	0.0334525	0.0810219
325	0.331703	0.333763	0.230448	0.0178756	0.0340565	0.0816862
326	0.330165	0.330571	0.22931	0.0183587	0.0346662	0.0823507
327	0.328631	0.327386	0.228175	0.0188507	0.0352821	0.0830152
328	0.327102	0.324213	0.227044	0.0193525	0.0359042	0.0836796
329	0.325581	0.321051	0.225917	0.019864	0.0365329	0.084344
330	0.324068	0.317905	0.224795	0.0203855	0.0371672	0.0850089
331	0.322564	0.314777	0.223677	0.0209169	0.0378076	0.0856728
332	0.321072	0.311668	0.222564	0.021459	0.0384539	0.0863365
333	0.319591	0.30858	0.221456	0.0220105	0.0391061	0.0870012
334	0.318123	0.305515	0.220354	0.0225723	0.0397641	0.0876646
335	0.31667	0.302476	0.219257	0.0231442	0.0404285	0.0883268
336	0.315231	0.299463	0.218166	0.0237265	0.0410981	0.0889884
337	0.313808	0.296479	0.217081	0.0243191	0.0417733	0.0896493
338	0.312402	0.293525	0.216002	0.024923	0.0424547	0.0903093
339	0.311014	0.290602	0.21493	0.0255373	0.0431409	0.0909685
340	0.309644	0.287712	0.213864	0.0261614	0.0438326	0.0916274
341	0.308293	0.284857	0.212805	0.0267968	0.0445303	0.0922846
342	0.306962	0.282037	0.211753	0.0274421	0.0452346	0.0929414
343	0.305651	0.279253	0.210709	0.0280988	0.0459421	0.0935963
344	0.30436	0.276506	0.209672	0.0287654	0.0466552	0.0942503
345	0.303092	0.273797	0.208642	0.0294432	0.0473728	0.0949026
346	0.301844	0.271127	0.20762	0.0301312	0.0480953	0.0955535
347	0.300618	0.268496	0.206606	0.0308299	0.0488225	0.0962028
348	0.299413	0.265905	0.205601	0.0315394	0.0495549	0.0968506
349	0.298232	0.263355	0.204603	0.0322596	0.0502914	0.0974967
350	0.297072	0.260846	0.203614	0.0329906	0.0510323	0.0981411
351	0.295934	0.258378	0.202634	0.0337323	0.0517776	0.0987837
352	0.294819	0.255948	0.201662	0.0344847	0.0525272	0.0994244
353	0.293726	0.253564	0.200699	0.0352479	0.0532808	0.100063
354	0.292655	0.251221	0.199745	0.0360218	0.0540385	0.1007
355	0.291606	0.248919	0.1988	0.0368063	0.0548013	0.101334
356	0.290579	0.246656	0.197864	0.0376034	0.0555667	0.101967
357	0.289573	0.244434	0.196937	0.0384094	0.0563358	0.102597
358	0.288589	0.242255	0.19602	0.0392279	0.0571083	0.103225
359	0.287625	0.240118	0.195113	0.040056	0.0578849	0.103851
360	0.286682	0.238019	0.194215	0.0408938	0.0586641	0.104474
361	0.285759	0.235958	0.193327	0.0417438	0.0594464	0.105095
362	0.284855	0.233936	0.192448	0.0426026	0.0602318	0.105713
363	0.283971	0.231954	0.19158	0.0434717	0.0610207	0.106329
364	0.283104	0.23001	0.190721	0.0443511	0.0618122	0.106941
365	0.282256	0.228103	0.189873	0.0452426	0.0626057	0.107551
366	0.281425	0.226231	0.189034	0.0461443	0.0634017	0.108158
367	0.28061	0.224393	0.188206	0.0470549	0.0642	0.108762
368	0.279811	0.22259	0.187388	0.0479749	0.0650004	0.109363
369	0.279027	0.22082	0.18658	0.0489046	0.0658035	0.109961
370	0.278257	0.219078	0.185782	0.0498441	0.0666084	0.110556
371	0.277501	0.217369	0.184995	0.0507933	0.0674144	0.111148
372	0.276757	0.215691	0.184218	0.0517528	0.0682219	0.111736
373	0.276025	0.214036	0.183451	0.0527209	0.0690309	0.112321
374	0.275303	0.212414	0.182695	0.053699	0.0698417	0.112903
375	0.274592	0.210818	0.181949	0.0546855	0.0706536	0.113481
376	0.27389	0.209247	0.181214	0.055681	0.0714658	0.114056
377	0.273196	0.207697	0.180489	0.056688	0.0722788	0.114627
378	0.272509	0.206171	0.179774	0.0577012	0.0730924	0.115195
379	0.271829	0.204661	0.17907	0.0587238	0.0739069	0.11576
380	0.271152	0.203179	0.178376	0.0597547	0.0747213	0.11632
381	0.270483	0.201713	0.177693	0.060793	0.0755357	0.116877
382	0.269817	0.200264	0.17702	0.0618403	0.0763501	0.11743
383	0.269153	0.198831	0.176357	0.0628951	0.0771643	0.117979
384	0.268491	0.197413	0.175704	0.063957	0.0779801	0.118524
385	0.26783	0.196008	0.175061	0.0650264	0.0787935	0.119065
386	0.267168	0.194614	0.174429	0.0661031	0.0796061	0.119602
387	0.266505	0.193231	0.173807	0.0671868	0.0804179	0.120135
388	0.26584	0.191857	0.173194	0.0682773	0.0812294	0.120664
389	0.265172	0.190492	0.172592	0.0693745	0.0820396	0.121188
390	0.264501	0.189133	0.171999	0.070478	0.0828486	0.121711
391	0.263826	0.18778	0.171416	0.0715885	0.083656	0.122227
392	0.263144	0.186432	0.170843	0.0727042	0.0844611	0.122739
393	0.262457	0.185088	0.17028	0.0738256	0.085265	0.123248
394	0.261759	0.183746	0.169726	0.0749524	0.0860662	0.123751
395	0.261056	0.182405	0.169181	0.0760854	0.0868658	0.12425
396	0.260344	0.181065	0.168646	0.0772234	0.0876626	0.124745
397	0.25962	0.179725	0.168119	0.0783661	0.0884568	0.125236
398	0.258887	0.178383	0.167602	0.0795124	0.0892484	0.125722
399	0.258144	0.177033	0.167094	0.0806628	0.0900378	0.126204
400	0.257388	0.175681	0.16659	0.0818181	0.0908241	0.12668
401	0.256621	0.174331	0.166095	0.082978	0.0916067	0.127153
402	0.25584	0.172978	0.165613	0.0841396	0.092386	0.127621
403	0.255041	0.171621	0.165139	0.0853051	0.0931622	0.128084
404	0.254232	0.170254	0.164674	0.0864753	0.0939344	0.128543
405	0.253407	0.168881	0.164217	0.087647	0.0947027	0.128996
406	0.252569	0.167504	0.163767	0.0888194	0.0954672	0.129446
407	0.251714	0.166118	0.163325	0.0899936	0.0962275	0.12989
408	0.250844	0.164727	0.162891	0.0911695	0.0969836	0.13033
409	0.249958	0.163325	0.162464	0.0923467	0.0977353	0.130765
410	0.249054	0.161919	0.162044	0.093525	0.0984824	0.131195
411	0.248136	0.160502	0.161631	0.0947038	0.0992248	0.131622
412	0.247197	0.159077	0.161225	0.0958831	0.0999623	0.132042
413	0.246242	0.157644	0.160826	0.0970633	0.100695	0.132458
414	0.245268	0.156206	0.160433	0.098243	0.101422	0.132869
415	0.244276	0.154752	0.160046	0.0994215	0.102144	0.133276
416	0.243263	0.153293	0.159665	0.100599	0.102861	0.133677
417	0.242232	0.15183	0.159289	0.101776	0.103573	0.134073
418	0.241183	0.150362	0.15892	0.102951	0.10428	0.134465
419	0.240118	0.148881	0.158551	0.104124	0.10498	0.134852
420	0.239032	0.147397	0.158192	0.105295	0.105673	0.135234
421	0.23793	0.145903	0.157834	0.106463	0.106361	0.135611
422	0.236809	0.14441	0.157485	0.107628	0.107043	0.135983
423	0.23567	0.142908	0.157135	0.108791	0.107719	0.136351
424	0.234513	0.141404	0.156795	0.10995	0.108388	0.136713
425	0.233335	0.139894	0.156459	0.111105	0.10905	0.13707
426	0.23214	0.138382	0.156126	0.112256	0.109707	0.137423
427	0.23093	0.136865	0.155797	0.113404	0.110358	0.13777
428	0.229703	0.135349	0.155471	0.114546	0.111	0.138113
429	0.228458	0.133828	0.155148	0.115683	0.111635	0.13845
430	0.227197	0.13231	0.154828	0.116815	0.112264	0.138783
431	0.225918	0.130792	0.15451	0.11794	0.112885	0.139111
432	0.22462	0.129276	0.154195	0.119059	0.113499	0.139434
433	0.223312	0.127762	0.153872	0.120172	0.114106	0.139752
434	0.221984	0.126242	0.153561	0.121279	0.114705	0.140065
435	0.220646	0.124736	0.153251	0.122378	0.115297	0.140374
436	0.21929	0.123229	0.152943	0.12347	0.115881	0.140677
437	0.217924	0.121732	0.152635	0.124554	0.116457	0.140976
438	0.216544	0.120242	0.152328	0.12563	0.117026	0.14127
439	0.215148	0.118764	0.152022	0.126698	0.117587	0.14156
440	0.213746	0.117294	0.151716	0.127759	0.118139	0.141845
441	0.21233	0.115835	0.151409	0.128809	0.118685	0.142125
442	0.210905	0.114385	0.151103	0.129851	0.119221	0.1424
443	0.20947	0.112948	0.150786	0.130883	0.11975	0.14267
444	0.208025	0.111527	0.150479	0.131907	0.120271	0.142936
445	0.206569	0.110121	0.150171	0.13292	0.120783	0.143197
446	0.205105	0.108728	0.149861	0.133922	0.121287	0.143453
447	0.203636	0.107355	0.14955	0.134914	0.121782	0.143704
448	0.202157	0.105997	0.149237	0.135895	0.122271	0.14395
449	0.200673	0.104658	0.148922	0.136866	0.122749	0.144193
450	0.19918	0.10334	0.148604	0.137825	0.12322	0.14443
451	0.197685	0.102045	0.148284	0.138776	0.123681	0.144663
452	0.196189	0.10077	0.147962	0.139712	0.124135	0.144891
453	0.194689	0.0995209	0.147631	0.140636	0.12458	0.145116
454	0.193186	0.0982931	0.147303	0.141549	0.125016	0.145335
455	0.191678	0.0970932	0.146971	0.142448	0.125444	0.145551
456	0.190169	0.0959191	0.146635	0.143335	0.125863	0.145762
457	0.188662	0.094769	0.146295	0.144209	0.126274	0.145968
458	0.187152	0.0936468	0.145947	0.145071	0.126676	0.146169
459	0.185646	0.0925504	0.145594	0.145919	0.12707	0.146367
460	0.184139	0.0914891	0.145242	0.146753	0.127455	0.14656
461	0.182636	0.0904575	0.144885	0.147575	0.127831	0.146749
462	0.181135	0.0894564	0.144519	0.148383	0.128199	0.146933
463	0.179632	0.0884838	0.144152	0.149176	0.128558	0.147113
464	0.178139	0.0875458	0.143779	0.149957	0.128909	0.147289
465	0.176651	0.0866374	0.143402	0.150725	0.129251	0.147462
466	0.175169	0.0857647	0.143018	0.151476	0.129584	0.14763
467	0.173692	0.0849252	0.142628	0.152213	0.12991	0.147793
468	0.17222	0.0841193	0.142233	0.152937	0.130226	0.147953
469	0.170755	0.0833474	0.141831	0.153645	0.130534	0.14811
470	0.1693	0.0826097	0.141422	0.154339	0.130835	0.148261
471	0.167853	0.0819037	0.141007	0.155019	0.131126	0.148409
472	0.166413	0.0812354	0.140585	0.155684	0.13141	0.148553
473	0.164985	0.0806018	0.140156	0.156335	0.131685	0.148692
474	0.163565	0.0799975	0.139721	0.156971	0.131952	0.148828
475	0.162154	0.0794314	0.139278	0.15759	0.132209	0.14896
476	0.160758	0.0789003	0.138827	0.158195	0.132459	0.149089
477	0.159374	0.0784068	0.13837	0.158785	0.132702	0.149216
478	0.158001	0.0779448	0.137904	0.159362	0.132936	0.149337
479	0.156637	0.0775201	0.137431	0.159921	0.133161	0.149454
480	0.155291	0.0771293	0.136951	0.160466	0.133379	0.149568
481	0.153956	0.0767691	0.136462	0.160997	0.133589	0.149677
482	0.152637	0.076445	0.135966	0.161512	0.133791	0.149784
483	0.151327	0.0761535	0.135461	0.162013	0.133986	0.149886
484	0.150033	0.075894	0.134944	0.162498	0.134173	0.149986
485	0.148756	0.0756659	0.134423	0.162968	0.134352	0.150081
486	0.147498	0.0754686	0.133895	0.163424	0.134524	0.150174
487	0.146252	0.0753013	0.133358	0.163866	0.134689	0.150263
488	0.145025	0.0751633	0.132807	0.164293	0.134845	0.150349
489	0.143809	0.0750486	0.132254	0.164706	0.134995	0.150431
490	0.142615	0.0749671	0.131692	0.165103	0.135138	0.150511
491	0.141438	0.0749122	0.131121	0.165487	0.135274	0.150587
492	0.140273	0.0748803	0.130542	0.165859	0.135403	0.150659
493	0.13913	0.0748731	0.129955	0.166214	0.135525	0.150729
494	0.138005	0.0748923	0.129358	0.166555	0.135641	0.150796
495	0.136897	0.0749311	0.128754	0.166882	0.135749	0.150859
496	0.135807	0.0749939	0.128141	0.167196	0.135852	0.150919
497	0.134735	0.0750765	0.127519	0.167496	0.135948	0.150976
498	0.133681	0.0751777	0.126889	0.167784	0.136037	0.151031
499	0.132645	0.0752962	0.126246	0.168058	0.136119	0.151082
500	0.131627	0.0754307	0.125594	0.168319	0.136196	0.15113
501	0.130626	0.0755798	0.124935	0.168567	0.136267	0.151176
502	0.129645	0.075742	0.124272	0.168804	0.136332	0.151219
503	0.128683	0.075916	0.123596	0.169028	0.136391	0.151259
504	0.127739	0.0761003	0.122916	0.169241	0.136445	0.151296
505	0.126814	0.0762935	0.122229	0.169441	0.136494	0.15133
506	0.125907	0.076494	0.121533	0.169629	0.136537	0.151362
507	0.125019	0.0767006	0.120829	0.169806	0.136575	0.151392
508	0.124148	0.0769113	0.120117	0.169972	0.136607	0.151418
509	0.123296	0.0771249	0.119397	0.170127	0.136634	0.151442
510	0.122462	0.0773396	0.118669	0.170271	0.136656	0.151465
511	0.121647	0.0775514	0.117934	0.170405	0.136674	0.151484
512	0.120849	0.0777617	0.117191	0.170528	0.136687	0.151501
513	0.120068	0.0779716	0.116436	0.170642	0.136695	0.151517
514	0.119306	0.0781766	0.115679	0.170746	0.1367	0.151529
515	0.11856	0.0783725	0.114914	0.170841	0.1367	0.151538
516	0.117832	0.0785636	0.114142	0.170929	0.136696	0.151545
517	0.117121	0.0787425	0.113359	0.171007	0.136687	0.15155
518	0.116426	0.0789137	0.112573	0.171075	0.136675	0.151553
519	0.115746	0.0790726	0.111776	0.171136	0.136658	0.151554
520	0.115082	0.0792151	0.110978	0.17119	0.13664	0.151552
521	0.114436	0.0793457	0.110173	0.171236	0.136617	0.151548
522	0.113801	0.07946	0.109362	0.171277	0.13659	0.151543
523	0.113184	0.0795567	0.108545	0.171309	0.13656	0.151535
524	0.112584	0.0796346	0.107722	0.171334	0.136527	0.151525
525	0.111996	0.0796896	0.106893	0.171352	0.136492	0.151513
526	0.111425	0.0797267	0.106059	0.171365	0.136454	0.1515
527	0.110867	0.0797414	0.105219	0.171373	0.136413	0.151484
528	0.11032	0.0797351	0.104374	0.171375	0.13637	0.151466
529	0.109789	0.0797026	0.103519	0.171373	0.136324	0.151446
530	0.109267	0.079645	0.102665	0.171365	0.136276	0.151425
531	0.10876	0.0795591	0.101806	0.171355	0.136226	0.151402
532	0.108262	0.0794491	0.100942	0.171339	0.136174	0.151377
533	0.107777	0.0793115	0.100074	0.171319	0.13612	0.15135
534	0.107301	0.0791458	0.0992019	0.171296	0.136064	0.151322
535	0.106836	0.0789488	0.098326	0.17127	0.136008	0.151291
536	0.106382	0.0787254	0.0974464	0.171242	0.135949	0.151259
537	0.105936	0.0784723	0.0965633	0.171213	0.13589	0.151226
538	0.105498	0.0781892	0.0956769	0.171181	0.13583	0.15119
539	0.105069	0.0778757	0.0947876	0.171146	0.135768	0.151154
540	0.104641	0.0775316	0.0938953	0.171109	0.135706	0.151116
541	0.104226	0.0771569	0.0930004	0.171072	0.135642	0.151076
542	0.103814	0.0767514	0.0921032	0.171034	0.135579	0.151035
543	0.103411	0.0763152	0.0912036	0.170994	0.135515	0.150992
544	0.103012	0.0758456	0.0903021	0.170955	0.13545	0.150948
545	0.102618	0.0753485	0.0893988	0.170915	0.135386	0.150902
546	0.102227	0.0748184	0.0884939	0.170876	0.135322	0.150856
547	0.10184	0.0742613	0.0875877	0.170837	0.135258	0.150807
548	0.101455	0.0736719	0.0866803	0.170799	0.135195	0.150758
549	0.101071	0.0730535	0.0857719	0.170762	0.135131	0.150707
550	0.10069	0.0724095	0.0848584	0.170726	0.135067	0.150654
551	0.100309	0.0717375	0.0839491	0.170693	0.135005	0.150601
552	0.0999273	0.0710388	0.0830349	0.170663	0.134943	0.150546
553	0.0995472	0.0703126	0.0821255	0.170633	0.134882	0.15049
554	0.0991663	0.0695606	0.0812161	0.170607	0.134823	0.150432
555	0.0987838	0.0687835	0.080307	0.170584	0.134765	0.150374
556	0.0983993	0.0679823	0.0793984	0.170562	0.134708	0.150314
557	0.0980122	0.0671579	0.0784905	0.170543	0.134651	0.150254
558	0.0976219	0.0663057	0.0775835	0.170527	0.134597	0.150192
559	0.0972235	0.0654386	0.0766776	0.170515	0.134544	0.150129
560	0.0968256	0.0645513	0.075773	0.170507	0.134493	0.150065
561	0.0964229	0.0636452	0.0748699	0.170503	0.134443	0.15
562	0.0960149	0.0627213	0.073964	0.170503	0.134396	0.149934
563	0.0956011	0.061781	0.0730649	0.170507	0.13435	0.149867
564	0.095181	0.0608244	0.0721678	0.170516	0.134307	0.149799
565	0.0947541	0.0598553	0.071273	0.170531	0.134267	0.14973
566	0.0943199	0.0588708	0.0703806	0.170548	0.134229	0.149659
567	0.0938781	0.0578782	0.0694909	0.170571	0.134193	0.149589
568	0.0934281	0.0568756	0.0686041	0.170598	0.134159	0.149518
569	0.0929674	0.0558645	0.0677202	0.170632	0.134128	0.149446
570	0.0925002	0.0548462	0.0668396	0.17067	0.1341	0.149373
571	0.0920237	0.0538222	0.0659623	0.170713	0.134076	0.149299
572	0.0915376	0.0527913	0.0650886	0.170764	0.134055	0.149224
573	0.0910368	0.0517602	0.0642186	0.170821	0.134036	0.149148
574	0.0905308	0.0507251	0.0633431	0.170881	0.13402	0.149072
575	0.0900141	0.0496927	0.0624816	0.170949	0.134008	0.148995
576	0.0894865	0.0486615	0.0616243	0.171022	0.133999	0.148917
577	0.0889454	0.047633	0.0607713	0.171101	0.133993	0.148838
578	0.0883955	0.0466086	0.0599228	0.171186	0.133992	0.14876
579	0.0878316	0.0455869	0.0590789	0.171277	0.133993	0.148681
580	0.0872562	0.0445749	0.0582399	0.171373	0.133999	0.1486
581	0.0866667	0.043571	0.0574057	0.171478	0.134008	0.148519
582	0.0860702	0.0425764	0.0565767	0.171589	0.134021	0.148438
583	0.0854591	0.0415924	0.0557529	0.171707	0.134038	0.148356
584	0.0848358	0.0406204	0.0549344	0.171829	0.134059	0.148274
585	0.0842004	0.0396614	0.0541214	0.171959	0.134084	0.148191
586	0.0835551	0.0387167	0.0533141	0.172094	0.134113	0.148107
587	0.0828974	0.0377875	0.0525125	0.172235	0.134147	0.148022
588	0.0822272	0.0368748	0.0517167	0.172383	0.134185	0.147937
589	0.0815446	0.0359797	0.050927	0.172537	0.134227	0.147852
590	0.0808497	0.0351033	0.0501389	0.172697	0.134275	0.147766
591	0.0801426	0.0342465	0.0493617	0.172863	0.134326	0.14768
592	0.0794233	0.0334102	0.0485909	0.173037	0.134383	0.147594
593	0.078692	0.0325927	0.0478265	0.173217	0.134443	0.147507
594	0.0779489	0.0318005	0.0470686	0.173403	0.134508	0.14742
595	0.0771941	0.0310314	0.0463173	0.173594	0.134578	0.147332
596	0.0764278	0.0302862	0.0455727	0.173792	0.134655	0.147244
597	0.0756481	0.0295655	0.044835	0.173996	0.134734	0.147156
598	0.0748576	0.0288701	0.0440996	0.174206	0.134818	0.147067
599	0.0740587	0.0282005	0.043376	0.174422	0.134907	0.146978
600	0.0732493	0.0275518	0.0426594	0.174644	0.135001	0.146889
601	0.0724253	0.0269361	0.04195	0.174871	0.1351	0.146799
602	0.0715962	0.0263478	0.0412478	0.175105	0.135206	0.146709
603	0.0707575	0.0257872	0.0405528	0.175344	0.135315	0.146619
604	0.0699074	0.0252547	0.0398652	0.175588	0.135428	0.146529
605	0.0690508	0.0247507	0.039185	0.175837	0.135547	0.146438
606	0.0681858	0.0242755	0.0385123	0.176092	0.135671	0.146348
607	0.0673082	0.0238292	0.0378472	0.176352	0.135801	0.146257
608	0.0664278	0.023412	0.0371896	0.176617	0.135936	0.146166
609	0.0655401	0.0230241	0.0365397	0.176887	0.136076	0.146075
610	0.0646434	0.0226656	0.0358975	0.177161	0.136221	0.145984
611	0.0637427	0.0223364	0.0352585	0.177441	0.136371	0.145892
612	0.0628361	0.0220366	0.0346321	0.177725	0.136526	0.145801
613	0.061924	0.0217662	0.0340136	0.178015	0.136686	0.14571
614	0.0610069	0.021525	0.033403	0.178308	0.136854	0.145618
615	0.0600831	0.0213141	0.0328002	0.178605	0.137025	0.145527
616	0.0591577	0.0211311	0.0322054	0.178907	0.137201	0.145435
617	0.0582288	0.0209768	0.0316186	0.179212	0.137382	0.145344
618	0.0572945	0.020851	0.0310398	0.179522	0.137568	0.145252
619	0.0563602	0.0207508	0.030469	0.179835	0.13776	0.145161
620	0.0554239	0.0206813	0.0299063	0.180152	0.137957	0.14507
621	0.0544861	0.0206393	0.0293517	0.180473	0.138158	0.144978
622	0.0535473	0.0206243	0.0288052	0.180797	0.138365	0.144887
623	0.0526079	0.0206362	0.0282669	0.181127	0.138577	0.144796
624	0.0516663	0.0206742	0.0277366	0.181458	0.138796	0.144705
625	0.0507277	0.0207379	0.0272146	0.181791	0.139019	0.144614
626	0.0497877	0.0208267	0.0267006	0.182128	0.139247	0.144524
627	0.0488518	0.0209403	0.0261949	0.182468	0.13948	0.144433
628	0.0479179	0.0210779	0.0256974	0.18281	0.139719	0.144343
629	0.0469841	0.021239	0.025208	0.183155	0.139962	0.144253
630	0.0460534	0.021423	0.0247269	0.183502	0.14021	0.144163
631	0.0451288	0.0216292	0.0242539	0.183852	0.140463	0.144073
632	0.044208	0.0218569	0.0237891	0.184204	0.14072	0.143984
633	0.0432916	0.0221056	0.0233326	0.184558	0.140983	0.143895
634	0.04238	0.0223744	0.0228842	0.184915	0.14125	0.143806
635	0.0414736	0.0226627	0.022444	0.185273	0.141524	0.143717
636	0.040573	0.0229697	0.0220119	0.185634	0.141801	0.143629
637	0.0396784	0.0232947	0.021588	0.185996	0.142084	0.143541
638	0.0387904	0.0236369	0.0211723	0.186359	0.142371	0.143453
639	0.0379094	0.0239955	0.0207647	0.186725	0.142663	0.143366
640	0.0370357	0.0243697	0.0203607	0.187092	0.142958	0.143279
641	0.0361697	0.0247587	0.0199695	0.18746	0.143259	0.143193
642	0.0353095	0.0251617	0.0195865	0.187829	0.143564	0.143107
643	0.034458	0.025578	0.0192115	0.188199	0.143874	0.143021
644	0.0336177	0.0260066	0.0188445	0.188571	0.144189	0.142936
645	0.0327864	0.0264467	0.0184855	0.188943	0.144507	0.142851
646	0.0319645	0.0268947	0.0181344	0.189317	0.144829	0.142767
647	0.0311523	0.0273557	0.0177822	0.189691	0.145156	0.142683
648	0.0303501	0.0278269	0.0174476	0.190067	0.145486	0.1426
649	0.0295558	0.0283051	0.0171209	0.190443	0.145822	0.142517
650	0.0287745	0.0287906	0.0168019	0.190819	0.146161	0.142435
651	0.0280039	0.0292826	0.0164908	0.191197	0.146504	0.142353
652	0.0272443	0.0297802	0.0161874	0.191575	0.146851	0.142272
653	0.0264958	0.0302826	0.0158918	0.191953	0.147202	0.142191
654	0.0257587	0.030789	0.0156038	0.192332	0.147556	0.142111
655	0.0250331	0.0312985	0.0153235	0.192711	0.147914	0.142032
656	0.0243192	0.0318105	0.0150507	0.193091	0.148276	0.141953
657	0.0236149	0.0323238	0.0147856	0.193471	0.148641	0.141874
658	0.022925	0.0328353	0.014528	0.193851	0.14901	0.141797
659	0.0222472	0.0333494	0.0142778	0.194232	0.149382	0.14172
660	0.0215817	0.0338627	0.0140351	0.194613	0.149757	0.141643
661	0.0209284	0.0343742	0.0137998	0.194994	0.150136	0.141568
662	0.0202875	0.0348834	0.0135719	0.195375	0.150519	0.141493
663	0.019659	0.0353893	0.0133512	0.195756	0.150904	0.141418
664	0.0190431	0.0358913	0.0131377	0.196138	0.151292	0.141344
665	0.0184373	0.0363887	0.0129315	0.196519	0.151683	0.141271
666	0.0178466	0.0368807	0.0127324	0.196901	0.152076	0.141199
667	0.0172684	0.0373667	0.0125403	0.197282	0.152472	0.141128
668	0.0167028	0.0378461	0.0123553	0.197664	0.152871	0.141057
669	0.0161497	0.0383181	0.0121772	0.198046	0.153273	0.140987
670	0.0156092	0.0387822	0.012006	0.198427	0.153677	0.140918
671	0.0150787	0.0392378	0.0118417	0.198809	0.154083	0.140849
672	0.0145633	0.0396842	0.0116841	0.199191	0.154491	0.140781
673	0.0140578	0.040121	0.0115333	0.199571	0.154902	0.140714
674	0.0135672	0.0405475	0.0113891	0.199953	0.155315	0.140648
675	0.0130888	0.0409634	0.0112514	0.200335	0.15573	0.140583
676	0.0126225	0.0413653	0.0111203	0.200717	0.156147	0.140518
677	0.0121682	0.0417611	0.0109956	0.201098	0.156565	0.140454
678	0.0117258	0.0421426	0.0108773	0.20148	0.156985	0.140391
679	0.0112952	0.0425118	0.0107652	0.201862	0.157407	0.140329
680	0.0108763	0.0428679	0.0106549	0.202243	0.157831	0.140268
681	0.0104689	0.0432109	0.0105555	0.202625	0.158256	0.140207
682	0.010073	0.0435404	0.0104622	0.203007	0.158681	0.140148
683	0.00968831	0.0438561	0.0103748	0.203387	0.159109	0.140089
684	0.00931255	0.044155	0.0102933	0.203768	0.159538	0.140031
685	0.00895016	0.0444427	0.0102176	0.20415	0.159968	0.139974
686	0.00859855	0.0447159	0.0101476	0.204531	0.160399	0.139918
687	0.00825536	0.0449718	0.0100833	0.204913	0.160831	0.139862
688	0.0079228	0.0452131	0.0100245	0.205295	0.161264	0.139808
689	0.00760293	0.0454427	0.00997117	0.205677	0.161697	0.139754
690	0.00729313	0.0456573	0.00992324	0.206058	0.16213	0.139701
691	0.00699324	0.0458569	0.0098806	0.20644	0.162565	0.13965
692	0.00670306	0.0460416	0.00984315	0.206822	0.163	0.139599
693	0.00642241	0.0462113	0.00981082	0.207203	0.163435	0.139548
694	0.0061511	0.0463661	0.00978349	0.207585	0.16387	0.139499
695	0.00588894	0.0465061	0.00976108	0.207966	0.164305	0.139451
696	0.00563574	0.0466314	0.00974349	0.208348	0.16474	0.139403
697	0.0053913	0.0467394	0.00973062	0.208729	0.165176	0.139357
698	0.00515544	0.0468362	0.00972238	0.20911	0.165611	0.139311
699	0.00492794	0.0469189	0.00971866	0.209491	0.166047	0.139266
700	0.00470862	0.0469877	0.00971473	0.209871	0.166482	0.139222
701	0.00449728	0.0470429	0.00972003	0.21025	0.166916	0.139179
702	0.00429372	0.0470847	0.00972953	0.21063	0.16735	0.139137
703	0.00409775	0.0471135	0.00974313	0.21101	0.167783	0.139096
704	0.00390916	0.0471297	0.00976071	0.21139	0.168216	0.139055
705	0.00372776	0.0471309	0.00978217	0.211768	0.168648	0.139015
706	0.00355336	0.0471231	0.00980741	0.212148	0.169079	0.138977
707	0.00338576	0.0471039	0.00983631	0.212526	0.169509	0.138939
708	0.00322245	0.0470709	0.00986876	0.212904	0.169937	0.138902
709	0.00306808	0.0470303	0.00990466	0.213281	0.170365	0.138865
710	0.00291993	0.0469768	0.00994389	0.213658	0.170791	0.13883
711	0.00277781	0.0469167	0.00998163	0.214035	0.171216	0.138795
712	0.0026392	0.0468473	0.0100275	0.214411	0.17164	0.138761
713	0.00250879	0.0467694	0.0100763	0.214785	0.172062	0.138728
714	0.00238385	0.0466834	0.010128	0.21516	0.172483	0.138696
715	0.00226421	0.0465899	0.0101824	0.215533	0.172902	0.138665
716	0.0021497	0.0464894	0.0102394	0.215906	0.173319	0.138634
717	0.00204015	0.0463826	0.010299	0.216277	0.173734	0.138604
718	0.00193538	0.04627	0.0103565	0.216648	0.174148	0.138575
719	0.00183524	0.0461521	0.010421	0.217016	0.17456	0.138546
720	0.00173957	0.0460297	0.0104876	0.217383	0.17497	0.138518
721	0.0016482	0.0459033	0.0105563	0.217748	0.175378	0.138491
722	0.00156099	0.0457735	0.0106269	0.218113	0.175783	0.138465
723	0.00147779	0.0456409	0.0106993	0.218476	0.176187	0.13844
724	0.00139844	0.045506	0.0107733	0.218837	0.176588	0.138415
725	0.00132281	0.0453696	0.0108489	0.219197	0.176986	0.13839
726	0.00125074	0.0452321	0.0109259	0.219553	0.177382	0.138367
727	0.00118211	0.0450941	0.0110042	0.219907	0.177775	0.138344
728	0.00111679	0.0449563	0.0110792	0.22026	0.178166	0.138322
729	0.00105241	0.0448192	0.0111601	0.22061	0.178554	0.1383
730	0.000993488	0.0446837	0.0112419	0.220956	0.178938	0.138279
731	0.000937469	0.0445497	0.0113245	0.221301	0.179321	0.138258
732	0.000884237	0.044418	0.0114078	0.221642	0.179701	0.138238
733	0.000833676	0.0442891	0.0114917	0.221981	0.180078	0.138219
734	0.000785676	0.0441635	0.0115761	0.222318	0.180452	0.1382
735	0.000740126	0.0440418	0.0116608	0.222651	0.180823	0.138181
736	0.000696923	0.0439243	0.0117458	0.22298	0.181191	0.138163
737	0.000655965	0.0438116	0.0118308	0.223306	0.181556	0.138145
738	0.000617151	0.043704	0.0119159	0.223628	0.181917	0.138128
739	0.000580389	0.0436019	0.0120009	0.223946	0.182275	0.138111
740	0.000545584	0.0435057	0.0120856	0.22426	0.182631	0.138095
741	0.000512648	0.0434158	0.01217	0.22457	0.182982	0.138079
742	0.000479218	0.0433325	0.012254	0.224874	0.18333	0.138063
743	0.000449959	0.0432562	0.0123374	0.225173	0.183673	0.138048
744	0.000420018	0.043187	0.0124201	0.225468	0.184015	0.138032
745	0.000394087	0.0431252	0.0125021	0.225758	0.184352	0.138018
746	0.000369596	0.0430711	0.0125832	0.226043	0.184686	0.138003
747	0.000346477	0.0430249	0.0126633	0.226322	0.185017	0.137989
748	0.000324663	0.0429867	0.0127423	0.226594	0.185344	0.137974
749	0.00030409	0.0429568	0.0128201	0.226861	0.185667	0.13796
750	0.000284696	0.0429351	0.012892	0.227122	0.185985	0.137946
751	0.000266423	0.0429218	0.0129674	0.227377	0.1863	0.137933
752	0.000249215	0.0429171	0.0130413	0.227624	0.186611	0.137919
753	0.000233015	0.0429208	0.0131137	0.227865	0.186918	0.137905
754	0.000215439	0.0429331	0.0131843	0.228099	0.187221	0.13789
755	0.000201303	0.0429539	0.0132532	0.228326	0.187521	0.137877
756	0.000185666	0.0429831	0.0133202	0.228546	0.187817	0.137863
757	0.000173373	0.0430208	0.0133853	0.228758	0.188108	0.137849
758	0.000161822	0.0430668	0.0134483	0.22896	0.188395	0.137835
759	0.000148613	0.0431209	0.0135093	0.229155	0.188678	0.137821
760	0.000138627	0.0431832	0.013568	0.229343	0.188958	0.137807
761	0.000129255	0.0432533	0.0136245	0.229521	0.189233	0.137792
762	0.000120461	0.0433312	0.0136742	0.22969	0.189503	0.137778
763	0.000112214	0.0434165	0.0137262	0.229851	0.189769	0.137763
764	0.000104485	0.0435092	0.0137757	0.230002	0.190031	0.137747
765	9.7244e-05	0.0436088	0.0138226	0.230142	0.19029	0.137731
766	9.04636e-05	0.0437152	0.0138669	0.230274	0.190544	0.137715
767	8.41177e-05	0.0438281	0.0139086	0.230396	0.190793	0.137698
768	7.81815e-05	0.0439471	0.0139474	0.230508	0.191038	0.137681
769	7.26311e-05	0.044072	0.0139835	0.230609	0.19128	0.137664
770	6.52376e-05	0.0442024	0.0140168	0.230699	0.191516	0.137646
771	6.058e-05	0.044338	0.0140471	0.230776	0.191748	0.137627
772	5.6229e-05	0.0444783	0.0140746	0.230844	0.191975	0.137608
773	5.21663e-05	0.044623	0.014099	0.2309	0.192198	0.137588
774	4.61498e-05	0.0447718	0.0141204	0.230945	0.192417	0.137568
775	4.28022e-05	0.0449242	0.0141387	0.230977	0.192631	0.137547
776	3.74442e-05	0.0450798	0.014154	0.230997	0.19284	0.137525
777	3.47212e-05	0.0452383	0.0141615	0.231004	0.193045	0.137502
778	3.21808e-05	0.0453991	0.0141707	0.231	0.193245	0.137479
779	2.9812e-05	0.0455619	0.0141768	0.230982	0.193442	0.137455
780	2.76044e-05	0.0457262	0.0141796	0.230951	0.193634	0.13743
781	2.5548e-05	0.0458917	0.0141746	0.230906	0.193821	0.137404
782	2.36335e-05	0.0460577	0.0141712	0.230849	0.194003	0.137377
783	2.1852e-05	0.0462241	0.0141645	0.230777	0.19418	0.137349
784	2.01951e-05	0.0463902	0.0141546	0.230692	0.194353	0.137321
785	1.86549e-05	0.0465557	0.0141413	0.230592	0.194522	0.137289
786	1.72239e-05	0.0467201	0.0141248	0.230478	0.194685	0.137258
787	1.58951e-05	0.0468829	0.0141049	0.230348	0.194844	0.137225
788	1.46617e-05	0.0470439	0.0140818	0.230205	0.194998	0.13719
789	1.35176e-05	0.0472025	0.0140553	0.230046	0.195147	0.137155
790	1.24568e-05	0.0473584	0.0140256	0.229873	0.195292	0.137119
791	1.14738e-05	0.047511	0.0139926	0.229682	0.195433	0.137082
792	1.05633e-05	0.0476601	0.0139564	0.229477	0.195568	0.137044
793	9.72036e-06	0.0478052	0.0139169	0.229256	0.195698	0.137004
794	6.61971e-06	0.047946	0.0138742	0.22902	0.195823	0.136963
795	6.09505e-06	0.048082	0.0138284	0.228767	0.195943	0.13692
796	5.60926e-06	0.0482129	0.0137793	0.228498	0.196059	0.136875
797	5.15967e-06	0.0483384	0.0137271	0.228212	0.19617	0.136829
798	4.74381e-06	0.0484581	0.0136718	0.22791	0.196275	0.136782
799	4.35936e-06	0.0485717	0.0136134	0.227591	0.196376	0.136733
800	4.00411e-06	0.0486789	0.013552	0.227253	0.196472	0.136682
801	3.67603e-06	0.0487793	0.0134876	0.2269	0.196564	0.136629
802	3.37319e-06	0.0488727	0.0134202	0.22653	0.19665	0.136575
803	3.0938e-06	0.0489588	0.0133499	0.226143	0.19673	0.136519
804	2.83617e-06	0.0490374	0.0132767	0.225738	0.196806	0.136461
805	2.59873e-06	0.0491082	0.0132007	0.225315	0.196876	0.136401
806	2.38001e-06	0.0491709	0.0131219	0.224873	0.196942	0.136339
807	2.17864e-06	0.0492254	0.0130404	0.224415	0.197002	0.136276
808	1.99334e-06	0.0492715	0.0129562	0.223938	0.197058	0.136211
809	1.82292e-06	0.0493089	0.0128694	0.223444	0.197108	0.136142
810	1.66625e-06	0.0493376	0.01278	0.222932	0.197152	0.136073
811	1.52231e-06	0.0493546	0.0126882	0.222402	0.197192	0.136001
812	1.39013e-06	0.0493655	0.0125938	0.221854	0.197226	0.135927
813	1.26881e-06	0.0493673	0.0124971	0.221287	0.197254	0.135851
814	1.15752e-06	0.0493597	0.0123981	0.220702	0.197277	0.135772
815	1.05547e-06	0.0493427	0.0122968	0.220099	0.197294	0.135692
816	9.61953e-07	0.0493163	0.0121933	0.219478	0.197306	0.135608
817	8.76297e-07	0.0492804	0.0120877	0.218838	0.197313	0.135523
818	7.97879e-07	0.0492349	0.0119801	0.218179	0.197314	0.135434
819	7.26127e-07	0.0491798	0.0118705	0.217503	0.197308	0.135345
820	6.60506e-07	0.0491151	0.0117589	0.216806	0.197298	0.135253
821	6.00523e-07	0.0490409	0.0116455	0.216092	0.197282	0.135156
822	5.45723e-07	0.0489572	0.0115303	0.21536	0.19726	0.135059
823	4.95682e-07	0.0488639	0.0114135	0.214608	0.197232	0.134959
824	4.50012e-07	0.0487611	0.011295	0.213839	0.197199	0.134857
825	4.08351e-07	0.048649	0.011175	0.21305	0.197159	0.134751
826	3.70366e-07	0.0485275	0.0110534	0.212245	0.197114	0.134644
827	3.35752e-07	0.0483967	0.0109305	0.211421	0.197063	0.134533
828	3.04225e-07	0.0482568	0.0108063	0.210579	0.197005	0.13442
829	2.75525e-07	0.0481079	0.0106808	0.209719	0.196942	0.134304
830	2.49411e-07	0.0479501	0.0105541	0.20884	0.196872	0.134184
831	2.25662e-07	0.0477834	0.0104263	0.207944	0.196795	0.134063
832	2.04076e-07	0.0476081	0.0102976	0.207029	0.196712	0.133938
833	1.84464e-07	0.0474216	0.0101678	0.206097	0.196624	0.133811
834	1.66657e-07	0.0472297	0.0100372	0.205148	0.196528	0.133681
835	1.50495e-07	0.0470295	0.0099058	0.204181	0.196426	0.133548
836	1.35835e-07	0.0468187	0.00977367	0.203197	0.196317	0.133411
837	1.22543e-07	0.0466028	0.00964089	0.202195	0.196203	0.133272
838	1.10498e-07	0.0463792	0.00950754	0.201176	0.196081	0.133129
839	9.95889e-08	0.0461481	0.00936899	0.20014	0.195953	0.132984
840	8.97131e-08	0.0459096	0.009235	0.199088	0.195817	0.132833
841	8.07773e-08	0.0456639	0.00910064	0.198019	0.195675	0.132682
842	7.26963e-08	0.0454112	0.00896598	0.196933	0.195526	0.132526
843	6.53919e-08	0.0451518	0.0088311	0.195831	0.195369	0.132368
844	5.87928e-08	0.0448857	0.00869605	0.194713	0.195205	0.132207
845	5.28341e-08	0.0446133	0.00856092	0.193579	0.195034	0.132043
846	4.74562e-08	0.0443346	0.00842578	0.192429	0.194856	0.131875
847	4.2605e-08	0.0440499	0.00829068	0.191264	0.194671	0.131704
848	3.82312e-08	0.0437594	0.00815569	0.190084	0.194478	0.131528
849	3.42897e-08	0.0434632	0.00802089	0.188888	0.194278	0.131351
850	3.07396e-08	0.0431616	0.00788633	0.187678	0.19407	0.131169
851	2.75437e-08	0.0428548	0.00775209	0.186454	0.193855	0.130985
852	2.46681e-08	0.0425428	0.00761821	0.185215	0.193631	0.130797
853	2.20819e-08	0.0422259	0.00748476	0.183961	0.1934	0.130605
854	1.97573e-08	0.0419043	0.00735181	0.182695	0.193161	0.13041
855	1.76688e-08	0.0415781	0.00721939	0.181415	0.192913	0.130211
856	1.57934e-08	0.0412447	0.00708759	0.180122	0.192658	0.130009
857	1.41103e-08	0.0409101	0.00695644	0.178815	0.192395	0.129804
858	1.26003e-08	0.0405713	0.006826	0.177496	0.192123	0.129595
859	1.12465e-08	0.0402286	0.00669632	0.176165	0.191844	0.129381
860	1.00333e-08	0.039882	0.00656746	0.174823	0.191556	0.129165
861	8.94658e-09	0.0395317	0.00643946	0.173468	0.191258	0.128946
862	7.97371e-09	0.0391778	0.00631236	0.172102	0.190953	0.128721
863	7.10318e-09	0.0388204	0.00618622	0.170725	0.19064	0.128494
864	6.32461e-09	0.0384597	0.00606108	0.169337	0.190318	0.128264
865	5.62865e-09	0.0380958	0.00593697	0.167939	0.189987	0.12803
866	5.00683e-09	0.0377287	0.00581395	0.166531	0.189647	0.127792
867	4.45155e-09	0.0373587	0.00569204	0.165114	0.189299	0.127549
868	3.95593e-09	0.0369828	0.00557129	0.163687	0.188941	0.127304
869	3.51378e-09	0.0366072	0.00545173	0.16225	0.188575	0.127055
870	3.11954e-09	0.0362289	0.00533339	0.160805	0.188199	0.126802
871	2.76818e-09	0.0358478	0.00521632	0.159352	0.187814	0.126546
872	2.45521e-09	0.0354641	0.00510053	0.157891	0.187419	0.126285
873	2.17656e-09	0.0350779	0.00498605	0.156423	0.187015	0.126021
874	1.9286e-09	0.0346866	0.00487293	0.154947	0.186603	0.125753
875	1.70806e-09	0.0342958	0.00476117	0.153465	0.186181	0.125481
876	1.512e-09	0.0339026	0.0046508	0.151975	0.185749	0.125206
877	1.3378e-09	0.0335071	0.00454185	0.150481	0.185308	0.124927
878	1.18309e-09	0.0331093	0.00443434	0.148981	0.184857	0.124644
879	1.04576e-09	0.0327094	0.00432829	0.147475	0.184397	0.124357
880	9.2393e-10	0.0323074	0.00422371	0.145965	0.183927	0.124067
881	8.15894e-10	0.0319033	0.00412062	0.14445	0.183447	0.123773
882	7.20141e-10	0.0314973	0.00401904	0.142931	0.182957	0.123475
883	6.35316e-10	0.0310893	0.00391897	0.141408	0.182457	0.123174
884	5.60211e-10	0.0306795	0.00382044	0.139882	0.181948	0.122868
885	4.93744e-10	0.0302679	0.00372345	0.138353	0.181429	0.122558
886	4.34952e-10	0.0298545	0.00362801	0.136819	0.1809	0.122245
887	3.82975e-10	0.0294395	0.00353413	0.135285	0.18036	0.121928
888	3.37045e-10	0.0290229	0.00344181	0.133748	0.17981	0.121608
889	2.9648e-10	0.0286048	0.00335106	0.13221	0.17925	0.121284
890	2.6067e-10	0.0281853	0.00326188	0.130672	0.178681	0.120956
891	2.29074e-10	0.0277644	0.00317428	0.129131	0.178101	0.120625
892	2.0121e-10	0.0273423	0.00308826	0.127592	0.17751	0.120289
893	1.76649e-10	0.0269189	0.00300381	0.126053	0.17691	0.11995
894	1.55011e-10	0.0264946	0.00292093	0.124515	0.176301	0.119606
895	1.35958e-10	0.0260692	0.00283963	0.122975	0.17568	0.11926
896	1.19188e-10	0.025643	0.0027599	0.121437	0.17505	0.118909
897	1.04437e-10	0.025216	0.00268173	0.119902	0.174409	0.118556
898	9.14663e-11	0.0247884	0.00260512	0.118369	0.173758	0.118197
899	8.00678e-11	0.0243603	0.00253007	0.116838	0.173097	0.117836
900	7.00557e-11	0.0239318	0.00245656	0.11531	0.172426	0.117471
901	6.12659e-11	0.0235031	0.00238458	0.113786	0.171745	0.117103
902	5.35529e-11	0.0230743	0.00231414	0.112264	0.171053	0.116731
903	4.67881e-11	0.0226455	0.0022452	0.110746	0.170352	0.116355
904	4.08581e-11	0.0222169	0.00217778	0.109233	0.169639	0.115976
905	3.56623e-11	0.0217887	0.00211185	0.107723	0.168917	0.115593
906	3.11121e-11	0.021361	0.0020474	0.106219	0.168185	0.115207
907	2.71293e-11	0.0209339	0.00198442	0.10472	0.167443	0.114817
908	2.36448e-11	0.0205077	0.00192289	0.103223	0.166692	0.114424
909	2.05979e-11	0.0200826	0.0018628	0.101736	0.16593	0.114027
910	1.79349e-11	0.0196586	0.00180414	0.100253	0.165158	0.113626
911	1.56086e-11	0.0192361	0.00174688	0.0987773	0.164376	0.113222
912	1.35775e-11	0.0188151	0.00169102	0.097309	0.163585	0.112815
913	1.18049e-11	0.0183958	0.00163653	0.0958468	0.162784	0.112405
914	1.02587e-11	0.0179785	0.0015834	0.094392	0.161973	0.111991
915	8.91077e-12	0.0175634	0.00153161	0.0929458	0.161152	0.111574
916	7.73616e-12	0.0171506	0.00148114	0.0915075	0.160323	0.111153
917	6.71313e-12	0.0167403	0.00143197	0.0900774	0.159483	0.11073
918	5.82255e-12	0.0163328	0.00138409	0.0886557	0.158634	0.110303
919	5.04766e-12	0.0159281	0.00133747	0.0872428	0.157777	0.10987
920	4.37378e-12	0.015524	0.0012921	0.085839	0.15691	0.109436
921	3.78802e-12	0.0151261	0.00124795	0.0844444	0.156033	0.109
922	3.27912e-12	0.0147316	0.00120501	0.0830584	0.155148	0.10856
923	2.8372e-12	0.0143408	0.00116326	0.0816832	0.154254	0.108118
924	2.45365e-12	0.0139538	0.00112266	0.0803179	0.153352	0.107672
925	2.12092e-12	0.0135709	0.00108322	0.078962	0.15244	0.107223
926	1.83242e-12	0.0131922	0.00104489	0.0776166	0.151519	0.10677
927	1.58239e-12	0.0128179	0.00100767	0.076282	0.150591	0.106315
928	1.36582e-12	0.0124455	0.000971534	0.0749592	0.149654	0.105858
929	1.17831e-12	0.0120808	0.000936455	0.0736475	0.148709	0.105397
930	1.01605e-12	0.0117209	0.000902416	0.0723462	0.147755	0.104933
931	8.75714e-13	0.0113661	0.000869395	0.0710555	0.146794	0.104466
932	7.54392e-13	0.0110164	0.000837373	0.0697784	0.145825	0.103997
933	6.49562e-13	0.0106721	0.000806327	0.0685122	0.144849	0.103525
934	5.59027e-13	0.0103332	0.000776237	0.0672562	0.143865	0.103051
935	4.80878e-13	0.00999991	0.000747082	0.0660135	0.142874	0.102573
936	4.13452e-13	0.00967232	0.000718842	0.064785	0.141875	0.102093
937	3.55308e-13	0.00935055	0.000691495	0.063569	0.140869	0.101611
938	3.05193e-13	0.0090347	0.000665022	0.0623655	0.139857	0.101125
939	2.62018e-13	0.00872487	0.000639401	0.0611748	0.138838	0.100638
940	2.24843e-13	0.00842115	0.000614612	0.0599969	0.137812	0.100148
941	1.92848e-13	0.00812362	0.000590637	0.0588319	0.13678	0.0996541
942	1.65325e-13	0.00783234	0.000567454	0.0576801	0.135741	0.0991591
943	1.41662e-13	0.00754739	0.000545044	0.0565414	0.134697	0.0986617
944	1.21327e-13	0.0072688	0.000523387	0.0554151	0.133647	0.0981619
945	1.0386e-13	0.00699662	0.000502464	0.0543022	0.13259	0.0976599
946	8.88646e-14	0.00673089	0.000482257	0.0532036	0.131529	0.0971557
947	7.59974e-14	0.00647163	0.000462746	0.0521186	0.130462	0.0966493
948	6.49617e-14	0.00621886	0.000443913	0.0510472	0.12939	0.0961407
949	5.55016e-14	0.00597258	0.000425739	0.0499894	0.128312	0.0956301
950	4.73961e-14	0.0057328	0.000408207	0.0489453	0.127231	0.0951174
951	4.04547e-14	0.00549951	0.000391298	0.0479149	0.126144	0.0946026
952	3.45131e-14	0.00526986	0.000374995	0.0468983	0.125054	0.094086
953	2.94298e-14	0.00504977	0.000359282	0.0458955	0.12396	0.0935674
954	2.50831e-14	0.00483605	0.00034414	0.0449065	0.122862	0.0930469
955	2.13679e-14	0.00462869	0.000329554	0.0439305	0.12176	0.0925246
956	1.81942e-14	0.00442762	0.000315506	0.0429693	0.120655	0.0919998
957	1.54844e-14	0.0042328	0.000301982	0.042022	0.119546	0.0914733
958	1.31717e-14	0.00404416	0.000288964	0.0410877	0.118435	0.090946
959	1.11991e-14	0.00386165	0.000276438	0.0401672	0.11732	0.0904154
960	9.51719e-15	0.00368518	0.000264389	0.0392607	0.116203	0.0898842
961	8.08397e-15	0.00351209	0.000252801	0.038369	0.115084	0.0893521
962	6.86326e-15	0.00334774	0.000241661	0.0374911	0.113961	0.0888187
963	5.82404e-15	0.00318915	0.000230953	0.036627	0.112837	0.0882837
964	4.93978e-15	0.00303625	0.000220664	0.0357766	0.111712	0.0877474
965	4.18774e-15	0.00288892	0.000210781	0.0349399	0.110584	0.087209
966	3.54847e-15	0.00274707	0.000201289	0.0341169	0.109456	0.0866702
967	3.00533e-15	0.0026106	0.000192177	0.0333075	0.108326	0.0861293
968	2.54408e-15	0.00247939	0.000183431	0.0325117	0.107196	0.0855873
969	2.15258e-15	0.00235334	0.00017504	0.0317293	0.106064	0.0850449
970	1.82044e-15	0.00223232	0.00016699	0.0309595	0.104932	0.0845015
971	1.5388e-15	0.00211622	0.00015927	0.030204	0.103801	0.083957
972	1.30011e-15	0.00200493	0.000151869	0.0294618	0.102669	0.0834116
973	1.0979e-15	0.00189831	0.000144776	0.0287329	0.101538	0.0828637
974	9.26695e-16	0.00179625	0.000137979	0.0280152	0.100407	0.0823166
975	7.81807e-16	0.00169862	0.000131468	0.0273125	0.0992757	0.0817678
976	6.59251e-16	0.0016053	0.000125233	0.0266227	0.0981463	0.0812191
977	5.55637e-16	0.00151616	0.000119264	0.0259458	0.0970172	0.0806697
978	4.68081e-16	0.00143107	0.00011355	0.0252816	0.0958902	0.0801196
979	3.9413e-16	0.00134991	0.000108083	0.0246292	0.0947646	0.0795689
980	3.31701e-16	0.00127256	0.000102854	0.0239903	0.0936408	0.0790177
981	2.79026e-16	0.00119889	9.78529e-05	0.0233601	0.0925183	0.0784659
982	2.34601e-16	0.00112603	9.30716e-05	0.0227462	0.0913979	0.0779137
983	1.97153e-16	0.00105687	8.85017e-05	0.0221445	0.0902806	0.0773611
984	1.65603e-16	0.000994017	8.4135e-05	0.0215548	0.0891659	0.0768081
985	1.39034e-16	0.000934298	7.99637e-05	0.0209762	0.0880539	0.0762541
986	1.16671e-16	0.000877602	7.59801e-05	0.0204104	0.0869443	0.0757006
987	9.78573e-17	0.000823817	7.21768e-05	0.0198564	0.0858385	0.075147
988	8.20377e-17	0.00077283	6.85467e-05	0.0193138	0.0847362	0.0745932
989	6.8742e-17	0.000724531	6.50827e-05	0.0187828	0.0836374	0.0740393
990	5.75731e-17	0.000678813	6.17783e-05	0.0182631	0.0825424	0.0734854
991	4.81955e-17	0.000635568	5.86269e-05	0.0177545	0.0814494	0.0729314
992	4.03258e-17	0.000594694	5.56223e-05	0.0172561	0.0803626	0.0723776
993	3.37247e-17	0.000556088	5.27584e-05	0.0167696	0.0792802	0.0718239
994	2.81904e-17	0.000519652	5.00294e-05	0.0162939	0.0782023	0.0712695
995	2.35529e-17	0.000485289	4.74297e-05	0.0158279	0.0771285	0.0707162
[truncated: 33,762 more rows]
[truncated: 43 more columns]
